# Supplementary material for: The Co-occurrence of Specialty Vape Shops, Social Disadvantage, and Poor Air Quality in the United States: An Assessment of Cumulative Risks to Youth
Source: Health Equity. 2022 Feb 25;6(1):132–41. doi: 10.1089/heq.2021.0151 (PMC8896168; doi:10.1089/heq.2021.0151)
Supplement: Supplemental data [file Supp_DataS1.xlsx]

## Sheet: Censustractsdata
CensusTract_GEOID	Specialty vape shop counts	Total population	Children - White alone, not Hispanic or Latino (%)	Children - Black or African American alone (%)	Children - Asian alone (%)	Children - American Indian / Alaska Native alone (%)	Children - Hispanic or Latino (%)	Socioeconomic status Quintile	Median Nitrogen dioxide (ppb)
14000US01001020700	0	4029	61.6969	10.0494	0	0	24.6293	Group 1 (lowest SES)	5.78395
14000US01001021100	0	2945	59.2523	40.7477	0	0	0	Group 1 (lowest SES)	1.78397
14000US01003010200	0	3104	89.6409	7.8729	0	0	0	Group 1 (lowest SES)	2.42546
14000US01003010600	0	3565	15.7443	74.2366	0	0	10.5916	Group 1 (lowest SES)	3.8229
14000US01003011000	0	4512	63.1472	3.6548	0	4.467	26.2944	Group 1 (lowest SES)	1.33664
14000US01005950100	0	2969	34.0054	65.9946	0	0	0	Group 1 (lowest SES)	1.53292
14000US01005950200	0	3795	37.7604	62.2396	0	0	0	Group 1 (lowest SES)	1.91728
14000US01005950300	0	1679	33.526	63.0058	0	0	6.0694	Group 1 (lowest SES)	2.1539
14000US01005950400	0	3822	42.735	27.6923	0	0	29.5726	Group 1 (lowest SES)	3.09123
14000US01005950500	0	3587	52.1277	27.5414	0	0	10.1655	Group 1 (lowest SES)	3.09658
14000US01005950600	0	1946	52.4648	35.5634	0	0	10.9155	Group 1 (lowest SES)	2.40055
14000US01005950700	0	1643	27.8317	62.7832	0	0	0	Group 1 (lowest SES)	1.73836
14000US01005950900	0	3994	14.1424	73.8215	0.6018	0	6.5196	Group 1 (lowest SES)	5.67668
14000US01007010002	1	6041	89.5089	5.9524	0	0	2.3065	Group 1 (lowest SES)	1.6696
14000US01007010004	0	9209	43.739	51.7931	0	0	5.9965	Group 1 (lowest SES)	2.04574
14000US01009050300	0	4749	62.1013	0.3752	0	0	28.3302	Group 1 (lowest SES)	3.84074
14000US01009050400	0	4138	74.5981	0	0	0	22.4009	Group 1 (lowest SES)	4.03201
14000US01009050500	0	7455	91.7194	0.23	0	0	7.188	Group 1 (lowest SES)	2.57071
14000US01009050700	0	9016	91.8841	0.6763	1.6425	0	4.686	Group 1 (lowest SES)	3.0711
14000US01011952100	0	1659	0	100	0	0	0	Group 1 (lowest SES)	2.1899
14000US01011952200	0	5753	7.9353	89.2912	2.5424	0	0.2311	Group 1 (lowest SES)	2.58036
14000US01013952700	0	2081	49.6988	46.0843	0	0	0	Group 1 (lowest SES)	3.20932
14000US01013953100	0	3255	0	100	0	0	0	Group 1 (lowest SES)	3.31135
14000US01013953200	0	3385	56.2431	42.0994	0	0	0	Group 1 (lowest SES)	1.68484
14000US01013953400	0	2905	30.1724	68.1034	1.7241	0	0	Group 1 (lowest SES)	2.18555
14000US01013953500	0	1448	67.7249	28.0423	0	0	0	Group 1 (lowest SES)	1.0794
14000US01015000200	0	2554	53.2033	46.7967	0	0	0	Group 1 (lowest SES)	5.56504
14000US01015000300	0	2498	8.5008	91.4992	0	0	0	Group 1 (lowest SES)	8.81132
14000US01015000400	0	2740	27.1408	71.9884	0.8708	0	0	Group 1 (lowest SES)	5.39371
14000US01015000500	0	1112	3.7975	82.7004	0	0	5.4852	Group 1 (lowest SES)	7.88381
14000US01015000600	0	1996	3.0445	64.1686	0	0	0.9368	Group 1 (lowest SES)	5.48823
14000US01015000700	0	2773	18.6441	44.9153	0	0	2.5424	Group 1 (lowest SES)	4.87684
14000US01015000800	0	1026	27.6018	63.8009	0	0	0	Group 1 (lowest SES)	9.48691
14000US01015001201	0	2978	57.485	42.515	0	0	0	Group 1 (lowest SES)	5.85501
14000US01015001300	0	2042	80.5774	3.6745	0	1.8373	13.9108	Group 1 (lowest SES)	4.77698
14000US01015001400	0	3143	81.9897	12.5214	0	0	5.4889	Group 1 (lowest SES)	5.10791
14000US01015001600	0	3646	65.7841	25.1527	0	7.4338	7.6375	Group 1 (lowest SES)	6.1712
14000US01015002101	0	3487	77.381	22.619	0	0	0	Group 1 (lowest SES)	4.1885
14000US01015002103	0	6919	49.7286	39.9593	1.8318	1.0176	6.2415	Group 1 (lowest SES)	4.54287
14000US01015002300	0	3622	62.2718	13.9959	0	0	14.8073	Group 1 (lowest SES)	3.30522
14000US01017953800	0	3626	66	33.8571	0	0	0	Group 1 (lowest SES)	2.10002
14000US01017953900	0	2977	36.7347	59.9258	0	0	0	Group 1 (lowest SES)	2.53414
14000US01017954000	0	6157	30	59.8261	2.6087	0	6.087	Group 1 (lowest SES)	2.19131
14000US01017954200	0	3190	62.8169	27.6056	0	0	0.8451	Group 1 (lowest SES)	3.33306
14000US01017954400	0	822	12.7119	87.2881	0	0	0	Group 1 (lowest SES)	6.11651
14000US01017954500	0	4046	37.6796	46.8508	0	0	10.7182	Group 1 (lowest SES)	5.95346
14000US01017954600	0	3128	44.3058	53.3541	0	0	2.3401	Group 1 (lowest SES)	5.54429
14000US01017954700	0	4684	63.3157	32.716	0	0	0.97	Group 1 (lowest SES)	3.09102
14000US01019955702	0	3688	84.9176	7.0976	3.1686	0.507	4.3093	Group 1 (lowest SES)	3.2648
14000US01021060402	1	9476	46.9447	5.8178	0	0	32.8943	Group 1 (lowest SES)	2.74655
14000US01023956700	0	3345	8.156	90.9574	0	0	0	Group 1 (lowest SES)	1.52355
14000US01023956800	0	4039	54.2373	43.5835	0	0	4.2373	Group 1 (lowest SES)	1.25888
14000US01023957000	0	2249	49.2693	50.7307	0	0	0	Group 1 (lowest SES)	1.96678
14000US01025957500	0	1336	60.5634	39.4366	0	0	0	Group 1 (lowest SES)	0.79331
14000US01025957601	0	1144	76.7164	19.1045	0	0	4.1791	Group 1 (lowest SES)	1.26892
14000US01025957602	0	5295	70.078	29.922	0	0	0	Group 1 (lowest SES)	2.15209
14000US01025957700	0	1337	38.0577	55.9055	0	0	0	Group 1 (lowest SES)	2.18948
14000US01025957800	0	4533	39.2857	57.5893	0	0	0	Group 1 (lowest SES)	1.18058
14000US01025957901	0	3537	62.3188	33.9372	1.4493	0	0	Group 1 (lowest SES)	1.99753
14000US01025957902	0	3964	23.2394	75.6539	1.1066	0	0	Group 1 (lowest SES)	1.57129
14000US01025958001	0	1590	29.4404	70.5596	0	0	0	Group 1 (lowest SES)	0.737982
14000US01025958002	0	1651	18.3607	81.6393	0	0	0	Group 1 (lowest SES)	0.742675
14000US01027959000	0	2975	58.0645	21.6846	0	0	15.5914	Group 1 (lowest SES)	2.2417
14000US01027959100	0	2764	89.6839	9.6506	0	0	0	Group 1 (lowest SES)	2.35282
14000US01029959600	1	3834	93.7778	0	0	0	0.6667	Group 1 (lowest SES)	2.4631
14000US01029959700	0	3709	72.3716	0	0	0	15.0367	Group 1 (lowest SES)	3.03955
14000US01031010500	0	4600	52.7518	38.5254	4.7767	0	0	Group 1 (lowest SES)	3.43369
14000US01031010600	0	1561	91.1661	0	0	0	4.947	Group 1 (lowest SES)	4.09979
14000US01031010900	0	2392	54.1176	35.1261	0	0	7.0588	Group 1 (lowest SES)	5.05708
14000US01031011300	0	3885	49.0276	37.4616	0	1.433	12.999	Group 1 (lowest SES)	5.71388
14000US01033020100	0	3396	58.8517	23.6045	0	0	10.2073	Group 1 (lowest SES)	6.80699
14000US01033020200	0	1927	57.4751	24.9169	0	0	9.9668	Group 1 (lowest SES)	6.76849
14000US01033020300	0	1891	20.79	50.5198	0	0	0	Group 1 (lowest SES)	7.69423
14000US01033020802	0	3950	76.2542	19.2865	0	0	1.6722	Group 1 (lowest SES)	2.88736
14000US01033021000	0	3559	83.9945	5.8824	0	1.9152	8.2079	Group 1 (lowest SES)	2.17141
14000US01035960200	0	2018	14.7887	68.0751	0	0	2.3474	Group 1 (lowest SES)	1.80516
14000US01035960300	0	1532	75.3351	24.1287	0	0	0	Group 1 (lowest SES)	1.87453
14000US01035960400	0	3544	67.0648	32.9352	0	0	0	Group 1 (lowest SES)	1.9756
14000US01035960500	1	1568	54.9784	28.1385	0	0	16.8831	Group 1 (lowest SES)	2.53682
14000US01035960600	0	3852	18.8406	81.1594	0	0	0	Group 1 (lowest SES)	1.3959
14000US01037961000	0	3705	17.8191	82.1809	0	0	0	Group 1 (lowest SES)	2.57868
14000US01037961200	0	3451	71.8487	27.521	0	0	0.6303	Group 1 (lowest SES)	2.18308
14000US01039961700	0	4060	70.406	10.3632	2.3504	0	10.0427	Group 1 (lowest SES)	1.45978
14000US01039961800	0	3007	66.3024	28.4153	0	0	1.8215	Group 1 (lowest SES)	4.41327
14000US01039962000	1	3984	78.5106	17.9787	0	0	0	Group 1 (lowest SES)	3.75182
14000US01039962100	0	2055	60.4651	28.876	2.907	0	3.1008	Group 1 (lowest SES)	4.44288
14000US01039962500	0	1381	93.9394	6.0606	0	0	0	Group 1 (lowest SES)	4.04513
14000US01039962600	0	1534	44.686	53.6232	0	0	0	Group 1 (lowest SES)	4.7171
14000US01039962700	0	1761	35.4978	62.7706	0	0	1.7316	Group 1 (lowest SES)	6.17366
14000US01039962800	0	1875	95.1613	0	0	0	0	Group 1 (lowest SES)	1.87827
14000US01039963000	0	3036	85.9023	7.5188	1.8797	0	4.1353	Group 1 (lowest SES)	2.58055
14000US01041963600	0	2974	82.7362	12.5407	0	3.0945	0	Group 1 (lowest SES)	1.58263
14000US01041963800	0	1588	67.1835	29.9742	0	0	2.8424	Group 1 (lowest SES)	2.41707
14000US01041963900	0	1423	80.6452	17.2043	0	0	2.1505	Group 1 (lowest SES)	2.71393
14000US01043964100	0	6187	95.9944	0	0	0	3.8651	Group 1 (lowest SES)	3.99289
14000US01043964800	1	4269	82.3372	3.5682	0	0	8.207	Group 1 (lowest SES)	5.50299
14000US01043965000	1	6361	93.7117	0	0	0	6.2883	Group 1 (lowest SES)	5.29089
14000US01043965300	0	4664	94.5065	0	0	0	4.0037	Group 1 (lowest SES)	3.64831
14000US01043965401	0	3251	96.3287	1.9231	0	0	0	Group 1 (lowest SES)	2.88843
14000US01043965402	0	4237	91.712	3.6685	0	0	4.7554	Group 1 (lowest SES)	3.3317
14000US01043965600	0	2172	100	0	0	0	0	Group 1 (lowest SES)	1.04649
14000US01043965700	0	2873	94.4142	0	0	0	4.0872	Group 1 (lowest SES)	2.67706
14000US01045020500	0	1859	43.1579	47.8947	0	0	0	Group 1 (lowest SES)	4.00578
14000US01045020700	0	3140	25.9943	69.3182	3.6932	0	0	Group 1 (lowest SES)	4.81202
14000US01045021102	1	4066	61.6456	14.0506	0	0	13.1646	Group 1 (lowest SES)	4.58237
14000US01045021400	0	5383	51.0345	32.4828	0	1.2414	2.6897	Group 1 (lowest SES)	3.99979
14000US01047956201	0	2602	60.2941	39.7059	0	0	0	Group 1 (lowest SES)	3.0372
14000US01047956300	0	3749	0	100	0	0	0	Group 1 (lowest SES)	4.09397
14000US01047956400	1	3100	0.5459	99.4541	0	0	0	Group 1 (lowest SES)	7.05256
14000US01047956500	0	3251	0	100	0	0	0	Group 1 (lowest SES)	7.52273
14000US01047956600	0	2715	0.3086	99.6914	0	0	0	Group 1 (lowest SES)	6.4346
14000US01047956702	0	1605	17.9435	82.0565	0	0	0	Group 1 (lowest SES)	5.58432
14000US01047956800	0	2530	6.0206	88.1057	5.8737	0	0	Group 1 (lowest SES)	4.76776
14000US01047956900	0	2297	1.4019	90.8879	0	0	5.6075	Group 1 (lowest SES)	1.61942
14000US01047957000	0	1263	6.5022	89.9103	0	0	3.5874	Group 1 (lowest SES)	1.97254
14000US01047957100	0	1443	14.6341	81.0976	0	0	0	Group 1 (lowest SES)	1.0543
14000US01047957200	0	1265	0	100	0	0	0	Group 1 (lowest SES)	3.302
14000US01047957300	0	3966	5.8731	94.1269	0	0	0	Group 1 (lowest SES)	2.41962
14000US01049960100	0	5817	89.459	0	0	0.2799	0	Group 1 (lowest SES)	3.43033
14000US01049960200	0	3096	81.9355	0	0	0	12.5806	Group 1 (lowest SES)	3.84299
14000US01049960300	0	7466	87.316	0	0	0	8.9468	Group 1 (lowest SES)	4.27251
14000US01049960600	0	5886	70.8835	0.7363	0	0	25.5689	Group 1 (lowest SES)	3.64165
14000US01049960700	0	9067	40.3515	0	0	1.5745	57.3416	Group 1 (lowest SES)	4.67218
14000US01049960800	0	4938	42.3438	2.0313	0	0	46.25	Group 1 (lowest SES)	4.44242
14000US01049960900	0	3752	70.0501	2.381	0	0	19.2982	Group 1 (lowest SES)	4.25243
14000US01049961000	0	4222	89.3824	0	0	0	10.6176	Group 1 (lowest SES)	3.83333
14000US01049961300	0	6070	43.5668	1.6393	0	0	49.8261	Group 1 (lowest SES)	2.6844
14000US01051030600	0	6320	91.6264	2.9791	3.5427	0	0	Group 1 (lowest SES)	3.4379
14000US01053969800	0	5671	59.7649	31.1031	0	0	7.4141	Group 1 (lowest SES)	1.07495
14000US01053969900	0	3813	85.4077	0.3219	0	1.2876	11.1588	Group 1 (lowest SES)	2.32725
14000US01053970200	0	1849	6.4356	93.5644	0	0	0	Group 1 (lowest SES)	4.06188
14000US01053970300	0	3778	61.2653	31.1876	0	5.3274	2.2198	Group 1 (lowest SES)	2.38392
14000US01053970500	0	4185	61.1971	33.9525	0	4.8504	0	Group 1 (lowest SES)	3.39742
14000US01053970600	0	3993	33.8195	66.1805	0	0	0	Group 1 (lowest SES)	2.36882
14000US01053970700	0	3910	37.7712	54.8323	0	0	0	Group 1 (lowest SES)	3.57899
14000US01055000200	0	3702	32.2679	62.1005	0	0	3.5008	Group 1 (lowest SES)	3.90657
14000US01055000300	0	2633	19.3225	79.7992	0	0	0.8783	Group 1 (lowest SES)	5.20953
14000US01055000500	0	1785	66.6667	14.7887	0	0	13.8498	Group 1 (lowest SES)	4.51801
14000US01055000600	0	1980	72.0074	9.7606	0	0	11.6022	Group 1 (lowest SES)	7.42941
14000US01055000700	0	1156	25.4408	64.2317	0	0	10.3275	Group 1 (lowest SES)	6.69796
14000US01055000800	0	1211	9.7778	32.2222	0	39.5556	58	Group 1 (lowest SES)	7.81429
14000US01055000900	0	2544	72.3776	23.4266	0	0	4.1958	Group 1 (lowest SES)	5.95374
14000US01055001000	0	1329	15.368	20.7792	0	0	58.2251	Group 1 (lowest SES)	7.44218
14000US01055001200	1	2886	57.3816	25.9053	1.3928	0	11.1421	Group 1 (lowest SES)	10.4191
14000US01055001300	0	2807	24.557	33.1646	0	0	42.2785	Group 1 (lowest SES)	7.44218
14000US01055001600	0	3300	21.3542	77.2569	0	0	0	Group 1 (lowest SES)	4.51079
14000US01055001700	0	1731	40.6832	58.0745	0	0	0	Group 1 (lowest SES)	5.06029
14000US01055010100	0	2227	56.4815	22.2222	0.6944	0	12.037	Group 1 (lowest SES)	4.6188
14000US01055011100	0	5646	88.7873	0	0.1219	0	5.4845	Group 1 (lowest SES)	3.22695
14000US01055011200	0	2341	4.4574	85.4651	0	0	30.2326	Group 1 (lowest SES)	6.32585
14000US01057020000	0	1473	100	0	0	0	0	Group 1 (lowest SES)	2.36617
14000US01057020300	0	3853	61.6891	23.623	0	0	11.2607	Group 1 (lowest SES)	2.42607
14000US01057020400	0	3744	88.8617	0	0	0	0	Group 1 (lowest SES)	2.08658
14000US01059972900	0	3830	64.1533	7.5402	0	0	28.3066	Group 1 (lowest SES)	2.71695
14000US01059973000	0	5456	41.0978	10.9078	5.7002	0.7037	42.2942	Group 1 (lowest SES)	3.69249
14000US01059973300	0	3022	47.0158	9.257	0	0	42.7527	Group 1 (lowest SES)	3.20838
14000US01059973400	0	2871	88.2682	0	0.5587	0	0	Group 1 (lowest SES)	2.04513
14000US01059973500	0	2345	96.8142	0	0	0	3.1858	Group 1 (lowest SES)	3.20231
14000US01059973600	0	1529	95.0166	0	2.3256	0	1.9934	Group 1 (lowest SES)	2.3744
14000US01059973700	0	6235	94.1217	0.4841	0	0	5.1867	Group 1 (lowest SES)	2.96388
14000US01061050100	0	4676	71.5982	7.3973	0	0.4566	10.3196	Group 1 (lowest SES)	3.58764
14000US01061050300	0	5494	69.0625	20.3906	2.0313	0	6.9531	Group 1 (lowest SES)	4.24392
14000US01061050400	0	5528	75	20.3671	0	0	4.2832	Group 1 (lowest SES)	3.14153
14000US01061050500	0	4620	78.1312	4.4732	0.1988	0	13.4195	Group 1 (lowest SES)	3.91209
14000US01061050600	0	3708	97.027	0.6757	0	0	1.3514	Group 1 (lowest SES)	3.34829
14000US01063060000	0	1814	13.3929	62.1429	0	0	24.4643	Group 1 (lowest SES)	0.985887
14000US01063060100	0	3594	10.0629	77.9874	0	0	0	Group 1 (lowest SES)	2.58811
14000US01063060200	0	3018	3.3939	93.4545	0	3.1515	0	Group 1 (lowest SES)	1.87626
14000US01065040100	0	1448	47.4359	52.5641	0	0	0	Group 1 (lowest SES)	1.94941
14000US01065040400	0	4956	17.235	79.447	0	0	0	Group 1 (lowest SES)	3.2593
14000US01065040500	0	1373	27.619	67.3016	0	0	5.0794	Group 1 (lowest SES)	3.5221
14000US01067030200	0	2912	36.1624	54.9815	0	0	8.8561	Group 1 (lowest SES)	3.59647
14000US01067030300	0	2617	54.5045	34.2342	0	0	9.4595	Group 1 (lowest SES)	2.33712
14000US01067030400	0	1870	71.6814	21.2389	0	0	4.8673	Group 1 (lowest SES)	2.74965
14000US01069040301	2	3853	35.7647	58.3529	1.1765	0	2.2353	Group 1 (lowest SES)	7.63614
14000US01069040302	0	3706	32.9944	42.2599	1.1299	0	16.2712	Group 1 (lowest SES)	6.63633
14000US01069040600	1	2021	7.3171	90.6191	0	0	1.5009	Group 1 (lowest SES)	8.72198
14000US01069040700	0	2959	29.1892	55.8108	0.5405	0	15.2703	Group 1 (lowest SES)	6.97758
14000US01069041000	0	5304	11.7918	84.4532	0	0.1318	0.9223	Group 1 (lowest SES)	6.97758
14000US01069041100	1	3610	38.7931	41.8103	4.454	0.7184	6.4655	Group 1 (lowest SES)	6.37962
14000US01069041200	0	2178	11.1111	78.9562	0	0	6.734	Group 1 (lowest SES)	8.28588
14000US01069041400	0	3406	15.8508	74.8252	0	0.5828	2.4476	Group 1 (lowest SES)	6.01205
14000US01069041500	0	4030	13.892	85.7773	0	0	0	Group 1 (lowest SES)	5.77674
14000US01069041600	0	5220	56.5182	34.1584	0.33	0.7426	5.4455	Group 1 (lowest SES)	3.66635
14000US01069041700	0	1188	81.6964	15.1786	0	0	3.125	Group 1 (lowest SES)	3.98594
14000US01069041800	0	1957	68.5879	31.4121	0	0	0	Group 1 (lowest SES)	2.83912
14000US01069042000	0	5700	80.2236	17.0249	0	0	0.3439	Group 1 (lowest SES)	3.12859
14000US01071950100	0	6402	95.0988	0	0	0	0	Group 1 (lowest SES)	3.13379
14000US01071950200	0	3219	83.3333	2.6515	0	0	9.2172	Group 1 (lowest SES)	3.31716
14000US01071950300	0	5721	68.8239	10.508	0.2088	0.0696	10.5776	Group 1 (lowest SES)	2.01081
14000US01071950400	0	2129	71.9258	1.6241	0	5.1044	16.7053	Group 1 (lowest SES)	2.01166
14000US01071950500	0	3360	84.127	3.0423	0.2646	3.1746	5.4233	Group 1 (lowest SES)	3.16407
14000US01071950600	0	5761	93.5961	5.7143	0	0	0	Group 1 (lowest SES)	2.43208
14000US01071950700	0	4485	87.6509	0	0	0	8.8208	Group 1 (lowest SES)	4.10675
14000US01071950800	0	3937	48.0263	22.5329	10.1974	0	17.1053	Group 1 (lowest SES)	5.96543
14000US01071951000	0	4471	90.7473	0	0.4745	5.2195	1.4235	Group 1 (lowest SES)	3.51345
14000US01071951100	0	6897	92.2645	0.0624	0.4367	0	2.932	Group 1 (lowest SES)	3.36839
14000US01073000100	0	3336	3.6609	80.4432	0	0	15.1252	Group 1 (lowest SES)	6.98775
14000US01073000300	0	1933	0	68.0101	0	0	15.6171	Group 1 (lowest SES)	10.9492
14000US01073000400	0	3411	8.6387	89.3979	0	0	0	Group 1 (lowest SES)	9.91102
14000US01073000500	0	2977	0	100	0	0	0	Group 1 (lowest SES)	10.3468
14000US01073000700	0	2744	0	95.4268	0	0	3.9634	Group 1 (lowest SES)	10.9911
14000US01073000800	0	3097	0	100	0	0	0	Group 1 (lowest SES)	11.8171
14000US01073001200	0	2619	0	85.6771	0	0	14.3229	Group 1 (lowest SES)	12.5303
14000US01073001400	0	1906	0	68.8811	0	0	31.1189	Group 1 (lowest SES)	14.2268
14000US01073001500	0	2726	0	92.3729	0	0	0	Group 1 (lowest SES)	12.9335
14000US01073001600	0	3208	0	95.1456	0	0	4.8544	Group 1 (lowest SES)	12.5024
14000US01073001902	0	1953	3.2397	63.9309	0	0.216	32.6134	Group 1 (lowest SES)	9.86506
14000US01073002000	0	4215	7.4148	79.7595	0	0	11.9238	Group 1 (lowest SES)	7.09367
14000US01073002100	0	2422	20.7339	74.1284	0	0	10.8257	Group 1 (lowest SES)	5.22879
14000US01073002200	0	2579	0	93.8689	0	1.6913	0	Group 1 (lowest SES)	7.39879
14000US01073002303	0	3520	0	82.793	0	0	9.8088	Group 1 (lowest SES)	8.86708
14000US01073002400	0	4028	16.5787	78.6695	0	0	3.0623	Group 1 (lowest SES)	13.3646
14000US01073002700	0	3564	33.1754	54.9763	11.8483	0	0	Group 1 (lowest SES)	18.9691
14000US01073003001	0	3698	5.151	84.1918	0	0	10.6572	Group 1 (lowest SES)	12.0713
14000US01073003002	0	2616	1.34	98.66	0	0	0	Group 1 (lowest SES)	12.5024
14000US01073003100	0	4053	0	100	0	0	0	Group 1 (lowest SES)	10.3946
14000US01073003200	0	1250	9.6698	90.3302	0	0	0	Group 1 (lowest SES)	10.3946
14000US01073003300	0	969	0	100	0	0	0	Group 1 (lowest SES)	9.52841
14000US01073003400	0	2112	7.7535	90.2584	0	0	1.9881	Group 1 (lowest SES)	9.52841
14000US01073003500	0	2030	0	100	0	0	0	Group 1 (lowest SES)	6.76577
14000US01073003700	0	4445	2.029	87.5362	0	0	1.1594	Group 1 (lowest SES)	9.96152
14000US01073003802	0	5149	0	99.2939	0	0	0	Group 1 (lowest SES)	8.66219
14000US01073003803	0	3645	0	100	0	0	0	Group 1 (lowest SES)	9.52841
14000US01073003900	0	1357	3.7736	71.6981	0	0	36.7925	Group 1 (lowest SES)	11.2608
14000US01073004000	0	2621	3.0726	96.9274	0	0	0	Group 1 (lowest SES)	11.2349
14000US01073004200	1	1872	3.3195	96.6805	0	0	0	Group 1 (lowest SES)	12.5024
14000US01073004500	0	5046	6.7657	91.0891	2.1452	0	0	Group 1 (lowest SES)	16.3824
14000US01073005101	0	1802	0	100	0	0	0	Group 1 (lowest SES)	11.209
14000US01073005103	0	2831	5.7915	77.027	0	0	3.4749	Group 1 (lowest SES)	11.209
14000US01073005104	1	3249	1.8051	78.7004	0	0	19.4946	Group 1 (lowest SES)	10.3468
14000US01073005200	0	3690	8.7342	91.2658	0	0	0	Group 1 (lowest SES)	9.48456
14000US01073005500	0	2017	12.8895	76.9122	0	0	11.6147	Group 1 (lowest SES)	9.91102
14000US01073005701	0	2462	0	98.3087	0	0	1.6913	Group 1 (lowest SES)	7.79597
14000US01073005702	0	2494	0	100	0	0	0	Group 1 (lowest SES)	7.79597
14000US01073005800	0	3697	0	76.1905	0	8.6957	15.1139	Group 1 (lowest SES)	10.3468
14000US01073005905	0	6073	3.1672	75.132	0	0	20.176	Group 1 (lowest SES)	5.72625
14000US01073005908	0	3530	2.8421	95.4737	0	0	1.6842	Group 1 (lowest SES)	5.75462
14000US01073010001	0	5019	37.9598	49.4101	1.6655	0	8.7439	Group 1 (lowest SES)	4.75161
14000US01073010100	0	1270	0	100	0	0	0	Group 1 (lowest SES)	8.49695
14000US01073010200	0	2944	13.5065	48.5714	0	0	37.9221	Group 1 (lowest SES)	10.3852
14000US01073010301	0	2835	3.5673	95.397	0	0	0	Group 1 (lowest SES)	8.85893
14000US01073010302	0	3895	2.0903	84.5318	0	0	0	Group 1 (lowest SES)	6.78198
14000US01073010401	0	3653	8.204	83.9246	0	0	0	Group 1 (lowest SES)	7.55284
14000US01073010500	0	1333	20.0647	73.4628	0	0	6.4725	Group 1 (lowest SES)	5.35654
14000US01073010602	0	5763	0	94.6718	0	0	3.3977	Group 1 (lowest SES)	9.52841
14000US01073010900	0	4928	5.1303	73.8599	1.873	2.0358	10.5049	Group 1 (lowest SES)	8.25918
14000US01073011002	0	1841	38.4615	60.4128	0	0	0	Group 1 (lowest SES)	4.16888
14000US01073011209	0	3575	7.5102	54.449	0	0	4.3265	Group 1 (lowest SES)	5.46749
14000US01073011210	0	4315	21.0364	69.8951	0	0	9.3152	Group 1 (lowest SES)	4.9092
14000US01073011301	0	3266	46.0624	37.5929	0	0	9.6582	Group 1 (lowest SES)	2.38759
14000US01073011802	0	7148	10.6565	73.1208	0	0	5.471	Group 1 (lowest SES)	6.16566
14000US01073011804	0	2894	1.1737	95.6573	0	0	0	Group 1 (lowest SES)	5.73219
14000US01073011901	0	2675	12.3909	23.9092	0	0	63.6998	Group 1 (lowest SES)	4.31418
14000US01073012500	0	4018	65.4884	30.4186	0	0	0	Group 1 (lowest SES)	4.55524
14000US01073012602	0	2995	35.0478	60.7656	0	0	0	Group 1 (lowest SES)	5.75462
14000US01073013002	0	1640	3.2895	96.7105	0	0	0	Group 1 (lowest SES)	8.20915
14000US01073013100	0	4210	2.1352	92.2598	0	0	5.605	Group 1 (lowest SES)	7.19495
14000US01073013300	0	3341	0	58.9563	0	0	33.0042	Group 1 (lowest SES)	6.50214
14000US01073013601	0	3456	6.2982	89.2031	0	0	5.3985	Group 1 (lowest SES)	8.39267
14000US01073013801	0	2067	5.0667	74.6667	0	0	20.2667	Group 1 (lowest SES)	8.70716
14000US01075030000	0	4660	79.8841	12.8311	0	0	6.2086	Group 1 (lowest SES)	1.9806
14000US01075030200	0	4022	90.2758	2.3222	0	0	6.9666	Group 1 (lowest SES)	2.26449
14000US01077010100	0	1886	93.1298	6.8702	0	0	0	Group 1 (lowest SES)	6.80699
14000US01077010200	0	2065	89.5262	10.4738	0	0	0	Group 1 (lowest SES)	6.05066
14000US01077010300	0	1100	0	97.5265	0	0	0	Group 1 (lowest SES)	5.29433
14000US01077010400	0	2989	46.6667	30.2778	0	0	23.0556	Group 1 (lowest SES)	4.538
14000US01077010600	0	3316	53.1469	28.4382	0	0	10.9557	Group 1 (lowest SES)	7.08078
14000US01077010700	0	1708	41.4317	24.5119	0	0	33.1887	Group 1 (lowest SES)	6.83565
14000US01077010800	0	3604	61.5301	17.8142	0	0	8.6339	Group 1 (lowest SES)	5.72623
14000US01077011000	1	4727	51.7036	18.9097	0	0	14.6508	Group 1 (lowest SES)	6.80699
14000US01077011300	0	2210	94.3144	0	1.0033	0	4.5151	Group 1 (lowest SES)	2.42299
14000US01079979200	0	4381	44.5173	38.1443	0	3.5614	12.9335	Group 1 (lowest SES)	3.43942
14000US01079979400	1	4293	65.6471	12.7059	0	10.2353	8.1176	Group 1 (lowest SES)	4.73396
14000US01079979500	0	6065	84.0027	0	0	0	3.4137	Group 1 (lowest SES)	3.60553
14000US01081040603	0	686	39.2857	60.7143	0	0	0	Group 1 (lowest SES)	5.9015
14000US01081040604	0	5251	78.8009	0	2.9979	0	18.2013	Group 1 (lowest SES)	4.16028
14000US01081040700	0	5370	100	0	0	0	0	Group 1 (lowest SES)	6.63044
14000US01081040800	0	2702	0	0	0	0	0	Group 1 (lowest SES)	7.34741
14000US01081040902	1	5468	62.7604	34.1146	3.125	0	0	Group 1 (lowest SES)	6.91521
14000US01081041100	2	10328	34.6874	58.6034	2.4646	0	4.199	Group 1 (lowest SES)	4.46665
14000US01081041400	0	3791	1.2092	87.9081	0	0	10.8827	Group 1 (lowest SES)	6.29422
14000US01081041600	0	3730	20.585	67.2806	2.2752	0	4.442	Group 1 (lowest SES)	6.64521
14000US01083020201	0	4957	70.607	3.115	0	0	26.278	Group 1 (lowest SES)	5.04407
14000US01083020401	0	5796	69.5652	3.6613	0	7.8566	18.9169	Group 1 (lowest SES)	3.61197
14000US01083020600	0	4743	47.0275	1.4197	0	0	36.3798	Group 1 (lowest SES)	7.71775
14000US01083020700	0	2283	51.2195	8.885	0	0	35.5401	Group 1 (lowest SES)	7.49667
14000US01085780800	0	3504	19.5258	80.4742	0	0	0	Group 1 (lowest SES)	2.97
14000US01085781000	0	2336	34.9495	62.2222	0	0	5.8586	Group 1 (lowest SES)	1.09659
14000US01085781100	0	1610	0	98.5549	0	0	0	Group 1 (lowest SES)	1.17228
14000US01085781200	0	2786	15.544	81.2176	0	0	0	Group 1 (lowest SES)	1.87866
14000US01087231400	0	1464	27.2189	57.1006	0	0	15.6805	Group 1 (lowest SES)	1.85319
14000US01087231500	0	2627	49.4709	42.0635	0	8.4656	5.291	Group 1 (lowest SES)	3.23284
14000US01087231602	0	1547	1.9956	97.7827	0	0	0	Group 1 (lowest SES)	3.03916
14000US01087231700	0	2498	0	100	0	0	0	Group 1 (lowest SES)	4.85251
14000US01087231800	0	935	0	100	0	0	0	Group 1 (lowest SES)	4.34568
14000US01087231900	0	1355	0	100	0	0	0	Group 1 (lowest SES)	3.76592
14000US01087232000	0	1235	0	100	0	0	21.4876	Group 1 (lowest SES)	4.34568
14000US01087232100	0	1387	0	100	0	0	0	Group 1 (lowest SES)	3.76592
14000US01087232200	0	2453	25.3283	74.6717	0	0	2.0638	Group 1 (lowest SES)	1.82388
14000US01087232300	0	1364	0	100	0	0	0	Group 1 (lowest SES)	1.0709
14000US01089000201	0	897	7.5862	84.1379	0	0	4.8276	Group 1 (lowest SES)	5.43946
14000US01089000202	0	3893	25.6906	45.3039	0	0	13.8122	Group 1 (lowest SES)	6.24816
14000US01089000301	0	4111	5.2766	77.5319	0	0	13.4468	Group 1 (lowest SES)	7.14076
14000US01089000302	0	3410	8.6659	71.4937	0	1.4823	20.5245	Group 1 (lowest SES)	6.20516
14000US01089000502	0	2603	2.8653	83.5244	1.7192	1.0029	3.1519	Group 1 (lowest SES)	7.14076
14000US01089000602	0	2178	6.2977	80.7252	0	0	8.5878	Group 1 (lowest SES)	8.03335
14000US01089000701	0	2617	27.6008	56.2633	0	0	16.1359	Group 1 (lowest SES)	8.03335
14000US01089000702	0	2506	7.1599	90.2148	0	0	2.6253	Group 1 (lowest SES)	8.92595
14000US01089001200	0	2753	2.0568	97.0617	0	0	0.8815	Group 1 (lowest SES)	11.8471
14000US01089001301	0	3189	2.5806	93.3333	0	0	6.2366	Group 1 (lowest SES)	11.8471
14000US01089001302	0	1805	23.1214	54.6243	1.7341	0	20.5202	Group 1 (lowest SES)	9.87261
14000US01089001500	0	4578	21.281	36.9835	0	0	41.7355	Group 1 (lowest SES)	10.8599
14000US01089002100	0	3255	6.4754	64.6721	0	0	27.7049	Group 1 (lowest SES)	13.8217
14000US01089002200	0	1921	26.7913	13.3956	0	0	54.2056	Group 1 (lowest SES)	10.3662
14000US01089002300	0	4950	48.727	23.0026	0	0	23.9684	Group 1 (lowest SES)	9.87261
14000US01089002400	0	4451	31.309	53.5088	0	0	13.9001	Group 1 (lowest SES)	7.35272
14000US01089002501	0	3312	7.3171	20.4878	0	1.5854	67.6829	Group 1 (lowest SES)	10.8599
14000US01089002502	0	3191	8.9838	45.9499	0	0.5891	49.4845	Group 1 (lowest SES)	8.88535
14000US01089003000	0	2589	12.2356	84.7432	0	0	21.7523	Group 1 (lowest SES)	11.2791
14000US01091972900	0	4771	26.5845	71.831	0	0	1.5845	Group 1 (lowest SES)	3.82824
14000US01091973000	0	4012	47	51.8333	0	0	1.1667	Group 1 (lowest SES)	2.05071
14000US01091973100	0	1613	59.8746	25.3918	0	4.3887	10.3448	Group 1 (lowest SES)	2.44861
14000US01091973200	0	2719	15.1439	84.8561	0	0	0	Group 1 (lowest SES)	2.34215
14000US01091973300	0	2135	57.4614	42.5386	0	0	0	Group 1 (lowest SES)	1.69631
14000US01093964000	0	4889	89.8477	0	0	2.0305	6.4298	Group 1 (lowest SES)	2.67448
14000US01093964100	0	2447	95.5056	0	0	0.1873	0	Group 1 (lowest SES)	3.16096
14000US01093964200	0	1468	98.3402	0	0	0	0	Group 1 (lowest SES)	1.9423
14000US01093964400	0	4727	85.4197	5.1546	0	0	0	Group 1 (lowest SES)	2.73701
14000US01093964500	0	2323	98.4887	1.5113	0	0	0	Group 1 (lowest SES)	2.67448
14000US01093964600	0	3360	78.8937	0.7278	0	0	10.6259	Group 1 (lowest SES)	3.06272
14000US01095030100	0	3415	85.5285	0	0	0	12.3577	Group 1 (lowest SES)	2.9595
14000US01095030201	0	5275	85	0	0	0.1887	0.8491	Group 1 (lowest SES)	2.98817
14000US01095030702	0	3894	82.9237	0	1.0349	0	9.4437	Group 1 (lowest SES)	3.68227
14000US01095030801	1	5328	47.1995	0.8168	0	0	49.5333	Group 1 (lowest SES)	5.10523
14000US01095030802	0	7866	26.4076	4.5405	1.235	0	67.7443	Group 1 (lowest SES)	5.11047
14000US01095030903	0	5424	50.8333	4.4872	0	0	43.9744	Group 1 (lowest SES)	7.82766
14000US01095031000	0	5936	78.105	0	0	0.1921	20.9347	Group 1 (lowest SES)	3.85198
14000US01095031100	0	5603	64.7321	6.5051	0	0	25.3827	Group 1 (lowest SES)	4.83018
14000US01097000200	0	1319	0	100	0	0	0	Group 1 (lowest SES)	9.06552
14000US01097000401	0	1068	0	100	0	0	0	Group 1 (lowest SES)	7.95223
14000US01097000500	0	1434	0	100	0	0	0	Group 1 (lowest SES)	6.7594
14000US01097000600	0	1846	0	100	0	0	0	Group 1 (lowest SES)	6.36179
14000US01097000701	0	2141	0	100	0	0	0	Group 1 (lowest SES)	6.7594
14000US01097000702	0	2404	0	79.3722	0	0	0	Group 1 (lowest SES)	6.36179
14000US01097000800	0	4625	0.6087	99.3913	0	0	0	Group 1 (lowest SES)	7.15701
14000US01097001001	0	1658	34.9794	53.0864	0	0	3.2922	Group 1 (lowest SES)	8.74746
14000US01097001100	0	2244	0	100	0	0	0	Group 1 (lowest SES)	9.85383
14000US01097001200	0	5047	2.0243	97.9757	0	0	0	Group 1 (lowest SES)	7.95223
14000US01097001302	0	2537	0	97.83	0	0	0	Group 1 (lowest SES)	7.15701
14000US01097001400	0	1503	0	100	0	0	0	Group 1 (lowest SES)	8.74746
14000US01097001501	0	1403	0	100	0	0	0	Group 1 (lowest SES)	6.7594
14000US01097001502	0	1387	0	100	0	0	1.7296	Group 1 (lowest SES)	7.95223
14000US01097001800	0	2620	32.5737	62.6005	3.8874	0	0	Group 1 (lowest SES)	2.98741
14000US01097001901	0	2271	28.4483	58.2759	0.1724	0	0	Group 1 (lowest SES)	2.98998
14000US01097002100	0	3757	9.0576	87.8317	0	0	0	Group 1 (lowest SES)	4.47542
14000US01097002200	0	2744	3.0023	93.7644	0	0	0	Group 1 (lowest SES)	6.7594
14000US01097002301	0	2187	2.144	97.856	0	0	0	Group 1 (lowest SES)	7.46853
14000US01097002302	0	1710	1.2255	98.7745	0	0	0	Group 1 (lowest SES)	8.96224
14000US01097002400	0	3036	0	93.0079	1.3193	0	5.6728	Group 1 (lowest SES)	7.55462
14000US01097002600	0	2441	16.93	83.07	0	0	0	Group 1 (lowest SES)	7.15701
14000US01097002700	0	2268	9.9174	90.0826	0	0	0	Group 1 (lowest SES)	7.55462
14000US01097002800	0	4803	39.9646	59.1512	0	0	0.8842	Group 1 (lowest SES)	7.55462
14000US01097003203	0	2951	32.6718	63.5115	0	0	0	Group 1 (lowest SES)	6.39109
14000US01097003205	0	2638	5.8962	87.2642	0.8255	0	0	Group 1 (lowest SES)	7.15701
14000US01097003402	0	4465	8.0238	91.9762	0	0	0	Group 1 (lowest SES)	4.08197
14000US01097003404	0	2623	1.8678	98.1322	0	0	0	Group 1 (lowest SES)	2.83451
14000US01097003602	0	1547	3.5831	92.5081	0	0	3.9088	Group 1 (lowest SES)	4.01997
14000US01097003607	0	3588	30.9677	52.2581	14.8387	0	0	Group 1 (lowest SES)	5.99165
14000US01097003800	0	1412	14.7541	80.6557	0	4.5902	0	Group 1 (lowest SES)	1.59647
14000US01097003901	0	1921	0	100	0	0	0	Group 1 (lowest SES)	6.36179
14000US01097003902	0	951	0	96.9072	0	0	0	Group 1 (lowest SES)	6.7594
14000US01097004000	0	2470	0	100	0	0	0	Group 1 (lowest SES)	7.15701
14000US01097004100	0	647	0	100	0	0	0	Group 1 (lowest SES)	7.55462
14000US01097004800	0	1032	5.6391	94.3609	0	0	0	Group 1 (lowest SES)	6.01793
14000US01097004900	0	3807	0	100	0	0	5.3948	Group 1 (lowest SES)	5.26569
14000US01097005000	0	1672	3.8697	91.8534	0	0	0	Group 1 (lowest SES)	4.51345
14000US01097005100	0	1419	16.1687	68.717	0	0	3.8664	Group 1 (lowest SES)	5.26569
14000US01097005200	0	1571	44.5676	36.5854	0	1.9956	12.8603	Group 1 (lowest SES)	5.64181
14000US01097005300	0	1970	28.2844	58.7326	0	0	6.6461	Group 1 (lowest SES)	3.85969
14000US01097005800	0	4261	30.1607	34.2398	0	25.7108	0	Group 1 (lowest SES)	1.18533
14000US01097006702	0	3830	61.4629	20.9607	8.0786	0	5.0218	Group 1 (lowest SES)	3.5159
14000US01097006802	2	3067	55	12	0	0	25.2857	Group 1 (lowest SES)	3.18515
14000US01097006901	0	7879	36.4809	32.9802	1.7043	0	34.6845	Group 1 (lowest SES)	3.77708
14000US01097007300	0	4476	60.6383	20.922	8.3333	0	4.4326	Group 1 (lowest SES)	2.02888
14000US01097007500	0	1385	0	97.1154	0	0	0	Group 1 (lowest SES)	9.54268
14000US01097007600	0	1978	0	100	0	0	0	Group 1 (lowest SES)	8.09195
14000US01097007700	0	1228	0	100	0	0	0	Group 1 (lowest SES)	7.95223
14000US01099075600	0	1221	23.8596	76.1404	0	0	0	Group 1 (lowest SES)	1.87819
14000US01099075700	0	1963	51.2931	48.7069	0	0	0	Group 1 (lowest SES)	1.00097
14000US01099075800	0	1283	15.1292	84.8708	0	0	12.1771	Group 1 (lowest SES)	1.24043
14000US01099075900	0	6459	33.2903	58.3871	0	3.6129	10.3871	Group 1 (lowest SES)	2.36055
14000US01099076000	0	2759	28.2474	66.8041	4.9485	0	0	Group 1 (lowest SES)	2.0958
14000US01099076100	0	6244	71.0957	25	0.6927	0	0	Group 1 (lowest SES)	2.22781
14000US01099076200	0	1583	86.2816	7.5812	0	1.444	0	Group 1 (lowest SES)	2.43099
14000US01101000100	0	372	60	7.5	0	0	30	Group 1 (lowest SES)	12.2565
14000US01101000300	0	1326	16.1644	67.9452	0	0	13.6986	Group 1 (lowest SES)	6.8273
14000US01101000400	0	3929	25.5556	66.2626	0	0	8.1818	Group 1 (lowest SES)	7.35393
14000US01101000500	0	2733	36.3116	54.2955	0	0	10.5384	Group 1 (lowest SES)	8.57958
14000US01101000600	0	1706	0	93.6455	0	0	6.3545	Group 1 (lowest SES)	9.80524
14000US01101000700	0	1547	5.5422	89.6386	0	0.4819	4.3373	Group 1 (lowest SES)	8.17103
14000US01101001000	0	1541	7.4747	88.6869	0	0	0	Group 1 (lowest SES)	8.98814
14000US01101001100	0	2985	0	100	0	0	0	Group 1 (lowest SES)	8.17103
14000US01101001200	0	1342	2.356	97.644	0	0	0	Group 1 (lowest SES)	9.80524
14000US01101001500	0	3353	19.6078	78.7879	0	0	0	Group 1 (lowest SES)	8.98814
14000US01101001600	0	3249	20.4112	56.3877	0	0	23.2012	Group 1 (lowest SES)	8.17103
14000US01101002201	0	3941	0	100	0	0	0	Group 1 (lowest SES)	6.88484
14000US01101002202	0	1060	0	100	0	0	0	Group 1 (lowest SES)	6.47985
14000US01101002300	0	2530	0	100	0	0	0	Group 1 (lowest SES)	6.88484
14000US01101002400	0	1668	0	100	0	0	0	Group 1 (lowest SES)	7.28983
14000US01101002500	0	2317	3.8806	71.9403	1.3433	0	19.8507	Group 1 (lowest SES)	8.17103
14000US01101002900	0	7761	0	96.1538	0	0	4.2832	Group 1 (lowest SES)	6.47985
14000US01101003000	0	2430	0	96.0748	0	0	3.9252	Group 1 (lowest SES)	5.88759
14000US01101003100	0	3996	0	100	0	0	0	Group 1 (lowest SES)	6.47985
14000US01101005102	0	4772	6.7717	93.2283	0	0	0.7087	Group 1 (lowest SES)	6.53683
14000US01101005302	0	2135	15.367	47.2477	0.9174	0	34.633	Group 1 (lowest SES)	8.47089
14000US01101005603	0	7662	0.8929	65.9286	0	0	33.75	Group 1 (lowest SES)	4.82037
14000US01101005606	0	4304	0	100	0	0	0	Group 1 (lowest SES)	7.19653
14000US01101005700	0	1340	68.1159	31.8841	0	0	0	Group 1 (lowest SES)	2.14205
14000US01101005800	0	2169	46.6942	46.281	0	0	0	Group 1 (lowest SES)	2.02537
14000US01101005902	0	3160	0	100	0	0	0	Group 1 (lowest SES)	6.47985
14000US01101006000	0	3209	14.5604	12.7747	0	0	62.6374	Group 1 (lowest SES)	3.15644
14000US01101006100	0	2188	0	96.1957	0	0	0	Group 1 (lowest SES)	4.19674
14000US01103000100	0	4052	27.7927	38.6059	0	0.3575	32.1716	Group 1 (lowest SES)	9.12796
14000US01103000600	0	2865	6.0741	50.5185	0	0	43.4074	Group 1 (lowest SES)	6.90153
14000US01103000700	0	4100	7.2022	40.9049	0	0	46.4451	Group 1 (lowest SES)	9.35308
14000US01103000800	0	2955	19.4079	30.7566	0	0	47.0395	Group 1 (lowest SES)	8.9077
14000US01103000900	0	4963	22.9154	33.8481	0	0	37.6158	Group 1 (lowest SES)	8.01693
14000US01103005106	0	6254	63.4494	26.8987	0	0	2.3734	Group 1 (lowest SES)	6.10007
14000US01103005109	0	4128	39.7192	30.5918	0	0	27.2818	Group 1 (lowest SES)	6.16922
14000US01103005500	0	5934	87.3885	0	0	0	8.4076	Group 1 (lowest SES)	2.48699
14000US01105686800	0	962	48.9583	51.0417	0	0	0	Group 1 (lowest SES)	1.99143
14000US01105687100	0	2760	14.8695	85.1305	0	0	0	Group 1 (lowest SES)	2.19564
14000US01107050100	0	3706	35.3909	54.321	0	0	6.1728	Group 1 (lowest SES)	2.30139
14000US01107050200	0	2235	73.9535	26.0465	0	0	0	Group 1 (lowest SES)	1.74552
14000US01107050300	0	4474	30.6425	69.3575	0	0	0	Group 1 (lowest SES)	2.63254
14000US01107050400	0	5078	29.5296	70.4704	0	0	0	Group 1 (lowest SES)	1.33456
14000US01109188700	0	1631	50.1362	45.5041	0	0	0	Group 1 (lowest SES)	0.733645
14000US01109188900	0	5513	16.708	81.555	0	0	0	Group 1 (lowest SES)	3.10368
14000US01109189100	0	7310	45.4847	40.8451	11.9304	0	0	Group 1 (lowest SES)	3.3079
14000US01109189200	0	3270	63.4831	29.2135	0	0	6.0393	Group 1 (lowest SES)	2.46289
14000US01109189300	0	3890	29.7017	61.738	0	3.5019	3.2425	Group 1 (lowest SES)	3.72038
14000US01111000100	0	3190	79.0411	3.0137	0	0	16.1644	Group 1 (lowest SES)	2.13313
14000US01111000400	0	4821	65.9656	27.6291	0	0	8.7954	Group 1 (lowest SES)	2.3904
14000US01111000500	0	4988	58	33.5238	0	0	0	Group 1 (lowest SES)	2.83322
14000US01111000600	0	2212	71.9192	22.8283	2.6263	0	0	Group 1 (lowest SES)	2.05008
14000US01113030200	0	2310	18.4807	71.9955	0	0	1.3605	Group 1 (lowest SES)	9.56603
14000US01113030300	0	3073	41.6667	30.9259	0	7.4074	20	Group 1 (lowest SES)	9.13121
14000US01113030600	1	7148	15.7518	54.3675	0	0	21.3365	Group 1 (lowest SES)	4.71824
14000US01113030700	0	3749	13.8695	74.2424	1.1655	0	10.7226	Group 1 (lowest SES)	8.26157
14000US01113030800	0	3254	8.5756	83.2849	0	0	0	Group 1 (lowest SES)	4.53157
14000US01113030901	0	6567	68.25	18.5625	3.875	0	1.125	Group 1 (lowest SES)	3.30516
14000US01113031100	0	1874	20.5298	79.4702	0	0	0	Group 1 (lowest SES)	2.33938
14000US01115040201	0	5901	86.36	5.3132	1.8239	0	0.5551	Group 1 (lowest SES)	4.05659
14000US01115040401	0	5247	84.6527	13.5703	0	0	1.6155	Group 1 (lowest SES)	3.46044
14000US01117030102	0	4051	60	30.2488	0	2.8856	4.5771	Group 1 (lowest SES)	3.34381
14000US01117030405	0	1473	75.8389	20.1342	0	0	4.0268	Group 1 (lowest SES)	4.049
14000US01117030407	1	2240	56.8627	14.7059	18.6275	0	9.8039	Group 1 (lowest SES)	3.99261
14000US01117030408	0	3259	67.2691	30.1205	0	0	1.8072	Group 1 (lowest SES)	1.12933
14000US01117030900	0	2582	86.7679	0	0	0	0	Group 1 (lowest SES)	2.84647
14000US01119011300	0	5874	21.2476	64.425	13.5478	0	0	Group 1 (lowest SES)	1.87968
14000US01119011400	0	1626	18.1818	81.8182	0	0	0	Group 1 (lowest SES)	2.30839
14000US01119011500	0	4380	4.5407	94.2978	0	0	0	Group 1 (lowest SES)	1.63566
14000US01119011600	0	1105	52.1127	47.8873	0	0	0	Group 1 (lowest SES)	1.18424
14000US01121010102	0	4710	64.5048	25.5039	0	0	6.2226	Group 1 (lowest SES)	3.53652
14000US01121010301	0	3279	45.6498	51.5575	0	0	0	Group 1 (lowest SES)	2.70746
14000US01121010500	0	2545	21.3115	78.6885	0	0	0	Group 1 (lowest SES)	4.47128
14000US01121010600	0	2939	8.7234	88.5106	0	0	0	Group 1 (lowest SES)	4.79884
14000US01121010700	0	2990	8.9347	89.0034	0	0	2.0619	Group 1 (lowest SES)	4.79884
14000US01121010900	1	3102	52.6138	36.425	0.5059	0	2.5295	Group 1 (lowest SES)	5.59864
14000US01121011000	0	2955	96.2963	3.7037	0	0	0	Group 1 (lowest SES)	2.88993
14000US01121011100	0	4965	64.4803	35.5197	0	0	0	Group 1 (lowest SES)	2.62623
14000US01121011300	0	5672	59.0214	25.9939	0	0	8.4862	Group 1 (lowest SES)	3.13587
14000US01121011400	0	2630	55.5123	40.0778	0	0	0	Group 1 (lowest SES)	2.76276
14000US01121011600	0	4678	71.6596	28.3404	0	0	0	Group 1 (lowest SES)	2.96094
14000US01121011700	0	4042	80.4124	12.5	0	0	7.0876	Group 1 (lowest SES)	3.66367
14000US01121011800	0	2257	26.5766	43.0931	0	1.6517	27.3273	Group 1 (lowest SES)	5.64448
14000US01123962000	0	3992	59.4828	40.5172	0	0	2.4784	Group 1 (lowest SES)	2.18889
14000US01123962100	0	4307	40.5355	57.0637	0	0	2.4007	Group 1 (lowest SES)	3.95153
14000US01123962200	0	4703	62.5122	36.1246	0	0	0.1947	Group 1 (lowest SES)	2.91951
14000US01123962400	0	4289	47.6706	52.3294	0	0	0	Group 1 (lowest SES)	1.3017
14000US01123962600	0	1740	26.7296	70.7547	0	0	3.1447	Group 1 (lowest SES)	2.66262
14000US01125010500	0	2205	14.6727	49.6614	0	0	35.6659	Group 1 (lowest SES)	4.92609
14000US01125010803	0	3062	14.9321	77.9412	4.0724	0	3.0543	Group 1 (lowest SES)	4.25387
14000US01125011200	0	7397	71.5686	28.4314	0	0	0	Group 1 (lowest SES)	9.85217
14000US01125011401	0	2588	100	0	0	0	0	Group 1 (lowest SES)	10.3681
14000US01125011402	0	2005	43.956	0	0	0	0	Group 1 (lowest SES)	10.9015
14000US01125011600	1	3470	37.619	59.2857	0	0	0	Group 1 (lowest SES)	10.9015
14000US01125011701	0	2768	2.2414	97.7586	0	0	0	Group 1 (lowest SES)	8.3858
14000US01125011703	0	4962	0	100	0	0	0	Group 1 (lowest SES)	6.28935
14000US01125011800	0	3194	0	100	0	0	1.423	Group 1 (lowest SES)	10.063
14000US01125011901	0	2972	39.8165	32.1101	3.4862	0	24.5872	Group 1 (lowest SES)	9.03116
14000US01125011902	0	1787	1.2346	98.7654	0	0	0	Group 1 (lowest SES)	10.9015
14000US01125012000	0	2879	50	0	0	0	0	Group 1 (lowest SES)	9.44167
14000US01125012304	0	3738	11.5282	88.2038	0	0	0.134	Group 1 (lowest SES)	5.9577
14000US01125012404	0	2904	0	88.2729	0	0	13.6461	Group 1 (lowest SES)	7.38913
14000US01125012405	0	6984	0	90.0621	4.5549	0	4.7619	Group 1 (lowest SES)	9.54706
14000US01125012600	0	1766	0	100	0	0	0	Group 1 (lowest SES)	9.03116
14000US01125012800	0	2577	7.2056	92.7944	0	0	0	Group 1 (lowest SES)	7.38913
14000US01127020100	0	2736	51.875	46.25	0	0	0	Group 1 (lowest SES)	3.5547
14000US01127020400	0	1925	62.2768	6.0268	0	0	26.1161	Group 1 (lowest SES)	4.01343
14000US01127021000	0	3682	97.8458	1.1338	0	0	2.1542	Group 1 (lowest SES)	2.76036
14000US01127021100	0	3189	92.3836	3.9492	0	0	0	Group 1 (lowest SES)	3.60477
14000US01127021200	0	2671	87.8173	0	0	0	0	Group 1 (lowest SES)	3.53722
14000US01127021300	0	3848	94.9099	2.2269	0	0	1.6967	Group 1 (lowest SES)	2.27059
14000US01127021400	0	3659	82.8375	6.4073	0	0	9.9542	Group 1 (lowest SES)	2.85135
14000US01127021500	0	3332	91.5644	7.0552	0	0	0	Group 1 (lowest SES)	2.93703
14000US01127021600	0	1538	95.5263	4.4737	0	0	0	Group 1 (lowest SES)	2.74958
14000US01127021800	0	3691	75.0911	14.5808	0	0	7.0474	Group 1 (lowest SES)	3.26223
14000US01127021900	0	2137	86.4796	0	0	0	0	Group 1 (lowest SES)	1.25426
14000US01129044100	0	3203	59.1837	33.9286	0	0	0	Group 1 (lowest SES)	1.49202
14000US01129044200	0	5195	47.5212	29.745	0	22.7337	0	Group 1 (lowest SES)	0.816619
14000US01131034700	0	1509	2.6975	97.3025	0	0	0	Group 1 (lowest SES)	1.94892
14000US01131034800	0	4649	18.5246	64.1803	0	0	0	Group 1 (lowest SES)	2.47511
14000US01131035100	0	3037	30.8725	67.6174	0	0	0	Group 1 (lowest SES)	1.89439
14000US01131035200	0	1614	17.5896	82.4104	0	0	0	Group 1 (lowest SES)	1.7237
14000US01133965501	0	2536	97.6821	0	0	0	0	Group 1 (lowest SES)	1.43277
14000US01133965502	0	2691	84.4068	0	5.7627	0	0	Group 1 (lowest SES)	1.09564
14000US01133965600	0	5408	81.6624	0	0	0.6855	5.3985	Group 1 (lowest SES)	2.18
14000US01133965700	2	4100	90.5263	0	0	0	9.4737	Group 1 (lowest SES)	3.15209
14000US01133965800	0	4421	88.2229	0	0	0	11.7771	Group 1 (lowest SES)	2.32427
14000US01133965900	0	2196	88.4766	0	0	0	3.9063	Group 1 (lowest SES)	2.59132
14000US04001942700	0	4813	0.1633	0	0.8163	98.6122	0.7347	Group 1 (lowest SES)	1.12838
14000US04001944000	0	6313	0.8116	5.5652	0	88.5217	1.8551	Group 1 (lowest SES)	0.897101
14000US04001944100	0	5741	0	0	0	100	0	Group 1 (lowest SES)	1.79049
14000US04001944201	0	4727	1.3362	0	0	97.2742	0	Group 1 (lowest SES)	1.08557
14000US04001944202	0	4036	0	0	0	98.6068	0.5418	Group 1 (lowest SES)	2.67114
14000US04001944300	0	6384	0.3623	0.0518	0	98.499	0.8282	Group 1 (lowest SES)	0.958152
14000US04001944901	0	3950	0.2318	0	0	95.5951	1.6229	Group 1 (lowest SES)	0.976927
14000US04001944902	0	4962	0	0	0	96.5197	4.7951	Group 1 (lowest SES)	0.854633
14000US04001945001	0	4646	0.8873	0.1775	0	93.9663	5.2351	Group 1 (lowest SES)	4.41847
14000US04001945002	0	3871	0	0	0	94.8052	2.4793	Group 1 (lowest SES)	1.04691
14000US04001945100	0	2637	4.811	0	3.6655	90.2635	3.6655	Group 1 (lowest SES)	1.06592
14000US04003000100	0	1647	49.8294	3.0717	0	0	45.3925	Group 1 (lowest SES)	0.701339
14000US04003000202	0	3723	21.1027	0	1.1407	0	77.7567	Group 1 (lowest SES)	7.65421
14000US04003000301	0	3789	73.9244	1.5645	1.4342	0	23.0769	Group 1 (lowest SES)	8.56662
14000US04003000400	0	2080	61.6197	0	0	0	38.3803	Group 1 (lowest SES)	0.730302
14000US04003000600	0	3574	10.3245	0	0	0	89.6755	Group 1 (lowest SES)	4.88389
14000US04003000700	0	4382	0.6124	0	0.4287	0	98.959	Group 1 (lowest SES)	8.32274
14000US04003000800	0	4022	3.863	3.7752	1.1414	0	85.6892	Group 1 (lowest SES)	11.1406
14000US04003000901	0	2295	0	0	0	0	100	Group 1 (lowest SES)	15.2134
14000US04003000902	0	2085	8.9527	0	0	0	88.3446	Group 1 (lowest SES)	13.3688
14000US04003001100	0	3186	46.3526	0	0	0.304	52.1277	Group 1 (lowest SES)	4.36671
14000US04003001200	0	3094	39.2157	0	0	0	60.7843	Group 1 (lowest SES)	5.88225
14000US04003001501	1	3013	9.3098	7.2231	0.6421	1.4446	49.7592	Group 1 (lowest SES)	12.615
14000US04003001502	1	3641	22.9602	12.8083	0	5.9772	54.4592	Group 1 (lowest SES)	11.2528
14000US04005000800	0	6122	6.5217	5.6522	0	26.7391	48.0435	Group 1 (lowest SES)	12.2742
14000US04005942201	0	3795	0	0	0	100	3.393	Group 1 (lowest SES)	1.22687
14000US04005942202	0	3467	0.5747	0	0	99.4253	2.6273	Group 1 (lowest SES)	0.99087
14000US04005945100	0	3943	0	0	0	94.1941	3.8128	Group 1 (lowest SES)	0.926875
14000US04007000700	0	1860	100	0	0	0	0	Group 1 (lowest SES)	1.04297
14000US04007000800	0	1197	13.7584	0	0	0	71.8121	Group 1 (lowest SES)	2.98597
14000US04007000900	0	2783	38.6018	0	0	0	57.4468	Group 1 (lowest SES)	6.66801
14000US04007001000	0	4837	32.0561	0	3.0841	0	60.7477	Group 1 (lowest SES)	1.45419
14000US04007001300	0	1102	28.5714	0	0	0	71.4286	Group 1 (lowest SES)	3.30973
14000US04007940200	0	2279	0	0	0	97.3629	1.8987	Group 1 (lowest SES)	0.934974
14000US04007940400	0	5729	0	0	1.2951	88.0204	7.2155	Group 1 (lowest SES)	0.805689
14000US04009940500	0	4714	0	0	0	84.3328	15.181	Group 1 (lowest SES)	0.855499
14000US04009961300	1	3002	52.2371	0	2.4609	0	45.302	Group 1 (lowest SES)	8.64115
14000US04012020201	0	1899	76.2215	0	0	4.2345	19.544	Group 1 (lowest SES)	8.24994
14000US04012020501	0	1797	81.1966	0	0	0	18.8034	Group 1 (lowest SES)	1.66116
14000US04012020502	0	4482	61.3383	0	0	0	38.6617	Group 1 (lowest SES)	3.6593
14000US04012020602	0	1241	33.1461	0	0	0	61.7978	Group 1 (lowest SES)	0.763233
14000US04012940300	0	5336	4.7411	0	0.9357	45.5396	58.3905	Group 1 (lowest SES)	0.962999
14000US04013050702	0	4804	24.1379	10.3448	0	0	66.6928	Group 1 (lowest SES)	8.71629
14000US04013060801	0	5775	4.6571	11.2616	0	0.7621	83.2345	Group 1 (lowest SES)	11.1454
14000US04013060902	0	3262	13.7024	15.7895	0	0	72.7768	Group 1 (lowest SES)	11.1454
14000US04013061200	1	5961	19.367	2.897	0	0	77.1459	Group 1 (lowest SES)	13.4365
14000US04013061401	0	2044	3.9716	6.8085	0	1.4184	89.2199	Group 1 (lowest SES)	12.5407
14000US04013061402	0	6039	5.8451	12.4696	0	0	77.3015	Group 1 (lowest SES)	12.5407
14000US04013071600	0	3860	24.9659	0	2.1828	0.2729	55.5252	Group 1 (lowest SES)	10.7739
14000US04013071702	0	3115	100	0	0	0	0	Group 1 (lowest SES)	10.4024
14000US04013071802	0	3478	0	0	0	0	0	Group 1 (lowest SES)	10.4024
14000US04013082008	0	6105	5.7919	9.2773	0	1.3326	72.4757	Group 1 (lowest SES)	14.4314
14000US04013082009	0	6033	7.3635	2.9623	1.8197	0	83.7918	Group 1 (lowest SES)	13.1425
14000US04013082010	0	5181	5.8524	1.972	1.0814	0.3817	89.313	Group 1 (lowest SES)	13.0889
14000US04013082209	0	2942	10.2439	3.7398	0	0	86.0163	Group 1 (lowest SES)	14.3323
14000US04013083000	0	7184	1.4279	16.6111	0	9.2337	72.1085	Group 1 (lowest SES)	15.2232
14000US04013092311	0	3199	41.6541	6.1654	0	0.1504	52.9323	Group 1 (lowest SES)	11.7875
14000US04013092312	0	5046	23.8241	17.3824	5.1125	0	51.8405	Group 1 (lowest SES)	11.46
14000US04013092401	0	4917	30.0312	16.3807	0	3.2761	50.702	Group 1 (lowest SES)	12.0821
14000US04013092500	0	4915	18.3022	11.838	1.4798	0.3115	64.7196	Group 1 (lowest SES)	11.4109
14000US04013092600	0	3329	12.7025	19.7783	0.7673	13.1287	65.5584	Group 1 (lowest SES)	11.7465
14000US04013092715	0	4536	3.5477	0.6652	2.5868	0	85.218	Group 1 (lowest SES)	11.0752
14000US04013092717	0	5523	4.7388	13.4087	4.5234	2.8541	72.7518	Group 1 (lowest SES)	11.4109
14000US04013092718	0	3859	12.8611	18.9821	0.5502	0	57.0839	Group 1 (lowest SES)	11.4109
14000US04013092724	0	4097	53.3835	8.3781	0	0	34.3716	Group 1 (lowest SES)	10.7739
14000US04013092801	0	5655	5.8348	19.614	1.0323	0	73.5189	Group 1 (lowest SES)	11.7465
14000US04013092802	0	6547	8.042	7.2552	0	0.5245	77.535	Group 1 (lowest SES)	11.4109
14000US04013092900	0	3140	12.9689	14.4695	0	1.2862	71.2755	Group 1 (lowest SES)	12.0821
14000US04013093001	0	5990	19.9021	8.9179	2.9908	0.5982	64.4372	Group 1 (lowest SES)	11.7465
14000US04013093002	0	4720	18.8997	5.1133	0.5825	0.712	75.2751	Group 1 (lowest SES)	11.4109
14000US04013093101	0	4654	5.2797	6.3042	1.182	4.9645	89.3617	Group 1 (lowest SES)	13.4245
14000US04013093104	1	4562	3.6585	8.2462	1.0453	4.82	81.475	Group 1 (lowest SES)	12.4177
14000US04013093105	0	6041	2.9273	10.8121	0	3.1161	86.7328	Group 1 (lowest SES)	11.4109
14000US04013093106	0	4827	7.3305	3.6652	0	0	83.9951	Group 1 (lowest SES)	11.4109
14000US04013103304	0	5483	10.9305	7.6794	0.6166	0	78.9238	Group 1 (lowest SES)	12.5181
14000US04013103305	0	3019	9.6862	0	0	0	90.3138	Group 1 (lowest SES)	12.8862
14000US04013103306	1	4692	19.3363	5.1053	0	0.7658	71.6018	Group 1 (lowest SES)	12.1499
14000US04013103615	0	5389	23.6453	12.2537	1.1084	0	56.7734	Group 1 (lowest SES)	9.93211
14000US04013104302	0	4087	20.2661	18.3214	2.7636	6.1412	50.9724	Group 1 (lowest SES)	11.2564
14000US04013104401	0	4900	64.5788	0	1.8359	0	30.0216	Group 1 (lowest SES)	11.2564
14000US04013104501	0	4085	9.1736	7.8512	0	6.8595	77.0248	Group 1 (lowest SES)	11.2564
14000US04013104502	0	5566	15.2087	9.0337	0	3.4305	74.9571	Group 1 (lowest SES)	11.2564
14000US04013104701	0	3058	3.8062	0	0	0	90.3114	Group 1 (lowest SES)	10.5942
14000US04013104702	0	4315	20.9877	2.7778	0	8.3333	65.4321	Group 1 (lowest SES)	11.0453
14000US04013105501	1	2468	16.7683	18.4451	6.25	1.372	46.3415	Group 1 (lowest SES)	13.9049
14000US04013105502	0	2044	26.5041	19.5122	0	16.5854	38.374	Group 1 (lowest SES)	11.2564
14000US04013105503	0	3473	22.0061	11.8731	2.2518	26.6121	28.2497	Group 1 (lowest SES)	11.9185
14000US04013105601	0	4421	12.0054	3.0852	9.3226	3.2864	73.3736	Group 1 (lowest SES)	12.2496
14000US04013105602	0	6447	19.0476	12.8663	3.1136	0	68.315	Group 1 (lowest SES)	12.9117
14000US04013105900	0	5060	34.3874	6.917	2.2727	1.8775	53.2609	Group 1 (lowest SES)	11.3456
14000US04013106001	0	1784	6.7568	28.5714	2.7027	4.0541	57.9151	Group 1 (lowest SES)	16.5026
14000US04013106002	0	2723	11.8943	9.1043	0	0	67.8414	Group 1 (lowest SES)	12.5807
14000US04013106003	0	4180	36.1237	27.6615	1.7288	0.8189	31.1192	Group 1 (lowest SES)	12.377
14000US04013106701	0	4535	14.7571	27.3144	6.6911	11.6407	41.3382	Group 1 (lowest SES)	11.6894
14000US04013106801	0	4448	17.6429	11.7143	2.7143	5.2857	57.3571	Group 1 (lowest SES)	17.534
14000US04013107000	0	7410	21.5166	0	5.7346	3.0806	72.7014	Group 1 (lowest SES)	12.377
14000US04013107101	0	4576	8.0332	5.5402	2.8624	0.6464	83.7488	Group 1 (lowest SES)	12.377
14000US04013107102	0	6471	5.9659	10.7955	1.6234	14.5292	67.086	Group 1 (lowest SES)	13.0646
14000US04013107201	0	2365	1.3035	0	17.6909	0	81.0056	Group 1 (lowest SES)	12.377
14000US04013107202	0	5738	17.9644	0	4.9364	0.7125	75.827	Group 1 (lowest SES)	12.377
14000US04013107300	1	5929	3.4768	8.3885	0	4.7461	70.3642	Group 1 (lowest SES)	13.4084
14000US04013107400	0	7291	25.3165	18.4518	5.5988	4.333	40.6524	Group 1 (lowest SES)	12.7208
14000US04013108601	0	2700	31.8482	11.5512	0.8251	2.6403	58.7459	Group 1 (lowest SES)	13.7522
14000US04013108902	1	4982	17.7863	8.7786	3.5115	4.1221	64.7328	Group 1 (lowest SES)	12.7208
14000US04013109001	0	5205	4.2142	7.4368	20.7238	5.5528	61.2295	Group 1 (lowest SES)	19.2531
14000US04013109002	0	4624	2.6452	22.7097	5.6774	8.9032	53.4839	Group 1 (lowest SES)	13.0646
14000US04013109003	0	5699	7.9328	2.6598	0.8866	0.3733	77.5082	Group 1 (lowest SES)	14.096
14000US04013109101	0	3557	4.8945	7.173	0	1.0127	87.3418	Group 1 (lowest SES)	12.7208
14000US04013109102	0	5969	4.2262	7.458	0	7.0851	80.4848	Group 1 (lowest SES)	15.815
14000US04013109200	0	3575	7.0857	17.9429	0	7.4286	68.8	Group 1 (lowest SES)	15.1274
14000US04013109300	0	5384	4.7052	1.5485	0	1.1912	93.7463	Group 1 (lowest SES)	13.0889
14000US04013109400	0	9107	7.3658	1.6854	0	0.6242	90.9488	Group 1 (lowest SES)	13.0889
14000US04013109601	0	5807	3.016	2.1206	0	0	93.0254	Group 1 (lowest SES)	12.0821
14000US04013109602	0	7222	2.5019	3.8835	0	1.0456	96.1165	Group 1 (lowest SES)	14.0958
14000US04013109603	0	5358	5.1455	2.4948	0	0	94.8545	Group 1 (lowest SES)	12.7533
14000US04013109604	0	4467	5.6015	15.3405	0.6365	1.0185	82.9408	Group 1 (lowest SES)	10.7396
14000US04013109701	0	9284	2.7011	0.5172	0	2.4138	92.1839	Group 1 (lowest SES)	12.0821
14000US04013109702	0	5819	9.3981	3.3333	0	0.463	89.0278	Group 1 (lowest SES)	13.4245
14000US04013109703	1	3262	4.7893	4.1188	0	2.1073	89.8467	Group 1 (lowest SES)	12.7533
14000US04013109704	0	2783	5.0879	5.3654	0	0	91.5819	Group 1 (lowest SES)	12.7533
14000US04013109705	0	2458	4.8476	3.3241	0	0	91.8283	Group 1 (lowest SES)	11.7465
14000US04013109801	0	5061	1.3028	8.963	0	0.3127	91.7665	Group 1 (lowest SES)	12.0821
14000US04013109900	0	8759	4.0603	5.0464	0	0	93.0394	Group 1 (lowest SES)	10.7396
14000US04013110001	0	4895	3.2616	9.589	0.3914	0	89.3673	Group 1 (lowest SES)	11.4109
14000US04013110002	0	3561	5.1971	0.5376	0	3.9427	93.9068	Group 1 (lowest SES)	12.7533
14000US04013110100	0	6738	0.6211	1.9048	0.4141	8.1988	92.7122	Group 1 (lowest SES)	13.0646
14000US04013110801	0	5381	8.8257	4.4877	0	5.6096	71.4286	Group 1 (lowest SES)	13.6807
14000US04013110901	0	3493	20.6169	4.7078	5.5195	0	63.1494	Group 1 (lowest SES)	13.3206
14000US04013110902	0	5455	18.4227	15.4574	0	4.9211	61.3249	Group 1 (lowest SES)	13.6807
14000US04013111201	0	5927	15.8238	8.075	3.9152	3.3442	59.9511	Group 1 (lowest SES)	11.5205
14000US04013111401	0	4920	11.1935	1.8881	0	3.6413	79.5684	Group 1 (lowest SES)	14.0407
14000US04013111402	0	4334	15.1961	12.1569	0	2.6471	61.5686	Group 1 (lowest SES)	13.6807
14000US04013111501	0	2004	1.8678	0	0	0	98.1322	Group 1 (lowest SES)	15.4807
14000US04013111502	0	6795	9.8456	1.834	0	0	89.5753	Group 1 (lowest SES)	12.9606
14000US04013111601	0	3335	9.6296	0	0	1.1111	86.0494	Group 1 (lowest SES)	15.4807
14000US04013111602	0	5454	2.9393	0	0	3.5271	94.1215	Group 1 (lowest SES)	14.7607
14000US04013112100	0	3912	10.5563	0.4993	0	0.7846	87.3752	Group 1 (lowest SES)	13.4084
14000US04013112201	0	4755	9.7491	0	0	0	86.595	Group 1 (lowest SES)	12.377
14000US04013112202	0	4378	0	0	0	0	100	Group 1 (lowest SES)	12.2295
14000US04013112301	0	5853	6.5335	6.0475	0	0.9719	90.3348	Group 1 (lowest SES)	11.0752
14000US04013112302	0	7852	9.3976	5.4217	0.6827	0	84.498	Group 1 (lowest SES)	11.7465
14000US04013112401	0	5972	2.7383	6.5923	0	0	89.858	Group 1 (lowest SES)	11.4109
14000US04013112402	0	5842	1.4233	7.9599	0	0	87.8229	Group 1 (lowest SES)	11.7465
14000US04013112502	0	6273	0	0	0	0.4436	100	Group 1 (lowest SES)	11.7465
14000US04013112503	0	9796	2.889	0.9849	0.6894	0	92.7446	Group 1 (lowest SES)	11.7465
14000US04013112504	0	4555	4.7921	5.9469	0	0.1732	90.0693	Group 1 (lowest SES)	11.4109
14000US04013112505	0	9821	1.1874	4.7496	1.1358	1.2907	89.6231	Group 1 (lowest SES)	11.4109
14000US04013112508	0	2225	2.1651	4.1949	0	4.3302	91.8809	Group 1 (lowest SES)	12.0821
14000US04013112509	0	11755	3.4114	16.3211	0.4682	6.2207	67.2464	Group 1 (lowest SES)	12.0821
14000US04013112512	0	1261	9.4778	6.9632	0	2.3211	81.2379	Group 1 (lowest SES)	12.0641
14000US04013112601	0	3448	5.0873	11.1617	1.063	0	84.738	Group 1 (lowest SES)	13.9322
14000US04013112602	0	7787	2.3622	0	0	3.9042	95.9646	Group 1 (lowest SES)	12.377
14000US04013112700	0	6952	0.4067	0.488	0	0	99.5933	Group 1 (lowest SES)	12.377
14000US04013112900	0	5098	10.9767	2.4201	4.2351	3.7165	80.6396	Group 1 (lowest SES)	14.4398
14000US04013113100	0	3825	20.5674	19.8582	11.3475	48.227	0	Group 1 (lowest SES)	13.7522
14000US04013113201	0	2805	6.0134	0	0	0	83.9644	Group 1 (lowest SES)	15.1079
14000US04013113202	0	2129	5.2893	2.8099	0	7.6033	84.2975	Group 1 (lowest SES)	14.7836
14000US04013113203	0	2777	6.6225	0	0	0	91.8874	Group 1 (lowest SES)	15.815
14000US04013113300	0	5457	6.9659	1.5895	0	0.748	90.6966	Group 1 (lowest SES)	18.0009
14000US04013113501	0	4887	4.9125	18.3715	0	4.9798	71.7362	Group 1 (lowest SES)	16.5608
14000US04013113502	0	3390	0	23.3516	0.9615	1.2363	74.1758	Group 1 (lowest SES)	16.5608
14000US04013113602	0	4108	4.3539	36.4466	1.3343	0	57.8652	Group 1 (lowest SES)	15.1207
14000US04013113700	0	8773	4.1343	26.975	0	0.9415	67.9492	Group 1 (lowest SES)	14.4007
14000US04013113900	0	1223	12.6654	22.1172	0	0	65.2174	Group 1 (lowest SES)	16.633
14000US04013114000	0	2017	0	0	0	19.6507	80.3493	Group 1 (lowest SES)	14.3424
14000US04013114200	0	1078	9.3407	6.5934	0	0	84.0659	Group 1 (lowest SES)	14.0009
14000US04013114301	0	581	45.1613	0	0	0	54.8387	Group 1 (lowest SES)	14.0009
14000US04013114302	0	3095	6.6176	31.5359	0	9.3954	54.3301	Group 1 (lowest SES)	14.3424
14000US04013114401	0	1648	32.8729	0	0	0	67.1271	Group 1 (lowest SES)	13.3179
14000US04013114402	0	2037	0	5.5016	0	3.0744	92.0712	Group 1 (lowest SES)	14.0009
14000US04013114500	0	3723	0	4.5222	0	14.0785	87.7133	Group 1 (lowest SES)	12.2935
14000US04013114600	0	1694	2.2422	0	0	0	97.7578	Group 1 (lowest SES)	12.2935
14000US04013114703	0	5109	4.4643	0	0	0	92.8571	Group 1 (lowest SES)	11.269
14000US04013114800	0	3677	1.5651	9.2257	0	0.5766	86.8204	Group 1 (lowest SES)	11.952
14000US04013114900	0	2433	25.9328	0	0	0	74.0672	Group 1 (lowest SES)	14.3424
14000US04013115200	0	3243	8.59	7.6175	3.0794	9.1572	74.3112	Group 1 (lowest SES)	13.8018
14000US04013115300	0	3227	5.3653	23.4018	0	5.7078	66.6667	Group 1 (lowest SES)	12.0324
14000US04013115400	0	2428	3.7944	13.4639	0	12.3623	82.7417	Group 1 (lowest SES)	11.6105
14000US04013115500	0	4208	2.9515	3.3732	0.9838	0.8433	92.6915	Group 1 (lowest SES)	9.24301
14000US04013115600	0	4243	9.1598	22.2452	0	0	71.6942	Group 1 (lowest SES)	9.90307
14000US04013115700	0	6994	3.9826	2.2871	0	1.3407	94.4401	Group 1 (lowest SES)	10.586
14000US04013115801	0	4682	3.6481	19.0272	0	2.0029	75.3219	Group 1 (lowest SES)	10.9275
14000US04013115802	0	3677	6.8687	1.2121	0	0.9091	92.2222	Group 1 (lowest SES)	10.9275
14000US04013115900	0	6574	9.9528	8.6658	0	2.3595	79.1077	Group 1 (lowest SES)	10.9275
14000US04013116000	0	6645	9.3639	21.883	5.4962	10.6361	58.4733	Group 1 (lowest SES)	12.0324
14000US04013116100	0	4241	0	33.5417	0	2.2222	63.9583	Group 1 (lowest SES)	12.3863
14000US04013116205	0	4484	6.765	14.2238	3.0356	2.9488	73.8075	Group 1 (lowest SES)	14.1557
14000US04013116400	0	6093	6.6451	6.2129	0	4.1599	82.9822	Group 1 (lowest SES)	11.952
14000US04013116500	0	5531	4.7883	16.0305	0	0	79.1811	Group 1 (lowest SES)	11.269
14000US04013116602	0	8785	0	25.3802	5.0063	1.0773	68.7579	Group 1 (lowest SES)	10.9275
14000US04013116702	0	9595	7.6	4.9667	0.5667	19.8333	67.4667	Group 1 (lowest SES)	9.56158
14000US04013117000	0	6611	21.6035	24.0038	12.722	0	36.4378	Group 1 (lowest SES)	13.7522
14000US04013319103	0	5226	29.5533	15.1203	0	0	55.3265	Group 1 (lowest SES)	12.6266
14000US04013319201	0	6452	17.1395	4.078	0	0	66.3712	Group 1 (lowest SES)	12.2944
14000US04013319202	0	3357	45.5319	4.6809	7.6596	0	28.0851	Group 1 (lowest SES)	12.2944
14000US04013319300	0	2833	16.9811	3.7736	6.7385	0	72.5067	Group 1 (lowest SES)	11.9621
14000US04013320002	1	6405	5.6982	3.4394	0	41.0678	61.0883	Group 1 (lowest SES)	12.0324
14000US04013420113	0	3743	46.3308	7.8861	0	0	45.7831	Group 1 (lowest SES)	11.0267
14000US04013420116	1	2429	68.6275	0	0	0	0	Group 1 (lowest SES)	10.9768
14000US04013420401	0	4214	22.6071	5.1048	0.8204	1.5497	71.1942	Group 1 (lowest SES)	9.82243
14000US04013420708	0	3767	86.692	7.2243	0	0	6.0837	Group 1 (lowest SES)	11.0267
14000US04013421001	0	3862	29.8921	8.1664	0	2.6194	55.3159	Group 1 (lowest SES)	9.99932
14000US04013421002	0	3388	6.0725	29.0891	0	5.7786	63.5651	Group 1 (lowest SES)	10.6444
14000US04013421302	1	5685	14.8718	0	0	2.3443	66.6667	Group 1 (lowest SES)	11.7871
14000US04013421303	0	5835	26.8772	11.919	0.8939	9.5352	44.0405	Group 1 (lowest SES)	11.6298
14000US04013421304	0	3235	20.5298	4.4702	5.1325	0	60.7616	Group 1 (lowest SES)	11.9621
14000US04013421400	1	2555	21.8487	11.4846	0	9.8039	62.465	Group 1 (lowest SES)	11.2896
14000US04013421501	0	3985	31.2775	0.9692	0	2.0264	59.3833	Group 1 (lowest SES)	10.3219
14000US04013421502	0	3323	24.7037	14.4941	0	0	60.8022	Group 1 (lowest SES)	10.967
14000US04013421602	0	4954	5.5479	0	0	5.9639	89.8058	Group 1 (lowest SES)	11.6121
14000US04013421702	0	4546	35.1515	0	0	0	60.8081	Group 1 (lowest SES)	11.6121
14000US04013421802	0	5412	27.251	4.7704	1.133	7.8116	59.6303	Group 1 (lowest SES)	10.967
14000US04013421902	0	6397	6.4795	0	0	5.2268	88.2937	Group 1 (lowest SES)	10.967
14000US04013422001	0	4619	7.4124	0	0.7412	2.0889	84.7709	Group 1 (lowest SES)	11.2896
14000US04013422002	0	4215	13	3.0769	0	1.4615	81.9231	Group 1 (lowest SES)	11.6121
14000US04013422102	0	4714	11.4644	10.4603	0	0	76.9038	Group 1 (lowest SES)	12.2944
14000US04013422103	1	4844	9.9291	24.924	0	28.6727	41.4387	Group 1 (lowest SES)	11.9621
14000US04013422104	0	6502	14.7314	0	1.0976	16.8689	60.6008	Group 1 (lowest SES)	11.9621
14000US04013422105	0	3463	0	7.4112	0	0.8122	90.6599	Group 1 (lowest SES)	11.4645
14000US04013422106	0	6508	7.4271	8.5411	0	3.9788	80.7958	Group 1 (lowest SES)	11.4645
14000US04013422107	0	4378	7.6849	9.9904	3.074	8.9337	65.5139	Group 1 (lowest SES)	11.9621
14000US04013422628	0	3319	40.1882	1.0753	0	0	58.7366	Group 1 (lowest SES)	11.7086
14000US04013422630	0	5301	24.4585	0	4.0614	2.4368	72.9242	Group 1 (lowest SES)	11.7086
14000US04013522903	0	4851	23.4559	4.2332	4.4414	0	67.8695	Group 1 (lowest SES)	11.8697
14000US04013522904	0	4773	16.338	2.8169	1.338	0	77.6761	Group 1 (lowest SES)	11.8697
14000US04013523002	0	5745	16.7944	7.6655	3.1359	0.5575	72.4042	Group 1 (lowest SES)	11.5509
14000US04013614700	0	2840	26.776	4.918	4.3716	0	56.6485	Group 1 (lowest SES)	11.3549
14000US04013618800	0	4707	28.7732	3.8835	0	1.1474	51.1915	Group 1 (lowest SES)	11.2564
14000US04013619100	1	3664	28.5998	6.852	0	3.9722	63.9523	Group 1 (lowest SES)	11.9185
14000US04013619200	0	5671	29.5858	1.5216	0	3.2967	65.5959	Group 1 (lowest SES)	12.5181
14000US04013723305	0	2671	14.745	4.102	0	23.7251	57.4279	Group 1 (lowest SES)	1.81686
14000US04013941000	0	3543	1.4582	0.5372	0	79.4321	20.6447	Group 1 (lowest SES)	4.69066
14000US04013941300	0	7386	0.122	0.061	0.061	90.543	34.0451	Group 1 (lowest SES)	6.15032
14000US04015940400	0	1514	0.969	0.1938	0	98.4496	1.5504	Group 1 (lowest SES)	0.60243
14000US04015950100	0	10711	95.3656	0	0	1.3507	3.3302	Group 1 (lowest SES)	0.728291
14000US04015950500	0	1607	84.3066	3.2847	0	0	7.2993	Group 1 (lowest SES)	0.767234
14000US04015950600	0	9678	59.3262	0	2.3007	0	31.553	Group 1 (lowest SES)	5.21339
14000US04015950703	0	3880	87.8655	2.3392	1.1696	5.2632	3.0702	Group 1 (lowest SES)	8.37315
14000US04015950705	0	4291	76.2245	0	0	0	23.7755	Group 1 (lowest SES)	8.89726
14000US04015950706	0	3924	80.2516	0	0	4.5283	12.8302	Group 1 (lowest SES)	7.13151
14000US04015951501	0	3805	68.1661	0	0	0	30.7958	Group 1 (lowest SES)	9.88742
14000US04015951601	1	3076	48.6486	2.7027	0	0	46.683	Group 1 (lowest SES)	9.881
14000US04015951602	0	4278	55.7604	2.5346	0	0	42.7419	Group 1 (lowest SES)	8.57089
14000US04015951700	0	6089	45.9785	0	0	0	52.8816	Group 1 (lowest SES)	8.07255
14000US04015951800	0	3628	28.1542	1.5187	0	1.5187	66.8224	Group 1 (lowest SES)	7.47446
14000US04015952004	1	3579	53.3997	1.4925	5.141	0	38.3085	Group 1 (lowest SES)	6.76747
14000US04015953602	1	3142	62.9464	3.5714	0	0.8929	33.4821	Group 1 (lowest SES)	8.90306
14000US04015953800	0	5889	45.5717	13.7681	0	2.0934	33.9775	Group 1 (lowest SES)	8.89726
14000US04015955000	0	5180	42.8902	0	0	30.1734	20.8092	Group 1 (lowest SES)	5.28154
14000US04017940008	0	1070	0	0	0	97.2414	0	Group 1 (lowest SES)	0.830581
14000US04017940010	0	2782	0.4119	0	0	98.6612	0.6179	Group 1 (lowest SES)	0.930072
14000US04017940011	0	2265	0	0	2.1108	95.3826	2.7704	Group 1 (lowest SES)	0.862609
14000US04017940012	0	3349	0	0	0.4753	98.9544	1.4259	Group 1 (lowest SES)	0.773502
14000US04017940013	0	5059	0	0	2.2758	97.7242	2.2088	Group 1 (lowest SES)	0.808323
14000US04017940014	0	2533	0	0	0	99.542	3.6641	Group 1 (lowest SES)	0.908249
14000US04017940015	0	4561	0.3915	1.3312	0.7048	91.621	6.1864	Group 1 (lowest SES)	0.891043
14000US04017940100	0	5043	0	0	0.3421	92.0753	5.5872	Group 1 (lowest SES)	1.00898
14000US04017940301	0	4411	1.0114	0.2528	0.9482	96.9659	3.287	Group 1 (lowest SES)	6.04125
14000US04017940302	0	3119	0	0	0	96.99	3.01	Group 1 (lowest SES)	0.684701
14000US04017942300	0	2305	0	0	0	95.2229	0	Group 1 (lowest SES)	0.924457
14000US04017942400	0	2549	0	0	0	99.0728	0	Group 1 (lowest SES)	1.10628
14000US04017942500	0	4861	2.5974	0	0	95.6522	0	Group 1 (lowest SES)	7.28554
14000US04017960200	0	3763	61.0231	4.5067	0	4.7503	27.8928	Group 1 (lowest SES)	4.39679
14000US04017960400	0	3473	25.0879	0.8206	0	36.1079	39.3904	Group 1 (lowest SES)	4.2206
14000US04017960600	0	4140	11.3456	2.3087	0.3298	56.7282	28.8259	Group 1 (lowest SES)	1.00929
14000US04017963400	0	3228	85.695	0	0	0	4.0486	Group 1 (lowest SES)	2.06148
14000US04019000200	0	5052	6.7464	0	0	5.2092	88.0444	Group 1 (lowest SES)	11.4433
14000US04019000300	0	1496	18.9189	5.4054	22.5225	0	50.4505	Group 1 (lowest SES)	13.9465
14000US04019000400	0	3347	87.5776	0	0	1.8634	12.4224	Group 1 (lowest SES)	12.1585
14000US04019000500	0	11611	17.5758	7.2727	6.6667	0	68.4848	Group 1 (lowest SES)	12.4756
14000US04019001000	0	1095	24.4604	7.6739	4.5564	16.7866	47.9616	Group 1 (lowest SES)	13.2313
14000US04019001100	0	2870	7.3593	2.3088	0	10.5339	73.0159	Group 1 (lowest SES)	10.7281
14000US04019001200	0	4119	12.5966	4.9459	1.8547	19.0881	71.2519	Group 1 (lowest SES)	10.7281
14000US04019001302	1	1953	3.7209	7.907	0	40	76.7442	Group 1 (lowest SES)	12.1585
14000US04019001303	0	2789	4.6341	0.4878	0	27.561	75.8537	Group 1 (lowest SES)	12.7549
14000US04019001304	0	5585	6	1.68	3.2	2.88	82.64	Group 1 (lowest SES)	12.3684
14000US04019001400	0	6441	33.3333	0	0	22.7723	43.8944	Group 1 (lowest SES)	12.1585
14000US04019001801	0	5140	23.1522	2.7174	7.6087	5.5435	60.9783	Group 1 (lowest SES)	10.9672
14000US04019001802	0	2355	51.3298	6.383	14.6277	2.6596	34.8404	Group 1 (lowest SES)	11.0159
14000US04019002100	0	5895	6.7926	16.4964	0	1.6343	77.2727	Group 1 (lowest SES)	11.3713
14000US04019002201	0	3499	0.0886	0	0	15.589	91.4083	Group 1 (lowest SES)	12.5161
14000US04019002202	0	3290	1.9499	1.6713	3.2033	22.7019	69.3593	Group 1 (lowest SES)	11.3713
14000US04019002300	0	5666	3.5741	0	0	14.5247	86.7681	Group 1 (lowest SES)	11.4433
14000US04019002400	0	5674	2.0571	3.3179	1.3935	2.7206	95.8195	Group 1 (lowest SES)	11.4433
14000US04019002501	0	6073	1.7563	0	1.427	13.0626	96.0483	Group 1 (lowest SES)	12.1585
14000US04019002503	0	4141	2.2689	0	0	0.5882	97.7311	Group 1 (lowest SES)	10.7281
14000US04019002504	0	5839	1.1995	0	0.5051	5.0505	98.1692	Group 1 (lowest SES)	11.0857
14000US04019002505	0	6299	2.2233	2.3715	0	17.1443	89.9209	Group 1 (lowest SES)	10.0129
14000US04019002602	0	4340	22.0826	5.0269	27.8276	5.2065	42.1903	Group 1 (lowest SES)	11.5953
14000US04019002603	0	3389	13.1653	18.0205	5.8824	8.1232	52.7544	Group 1 (lowest SES)	12.3684
14000US04019002604	0	3584	14.4706	0.2353	7.2941	18.4706	67.1765	Group 1 (lowest SES)	11.5953
14000US04019002703	1	3987	32.5939	0	0	5.9727	47.099	Group 1 (lowest SES)	10.9672
14000US04019002801	0	1971	34.7181	4.7478	0	0	60.5341	Group 1 (lowest SES)	10.236
14000US04019002802	0	3934	35	1.4773	8.6364	5.2273	47.0455	Group 1 (lowest SES)	10.9672
14000US04019002803	0	2271	47.5751	4.8499	0	0.4619	41.3395	Group 1 (lowest SES)	10.9672
14000US04019002901	1	6396	57.8696	0	0	6.1208	27.345	Group 1 (lowest SES)	10.8139
14000US04019002905	0	3779	59.6087	15.1899	0	0.6904	21.8642	Group 1 (lowest SES)	10.236
14000US04019003101	1	5509	41.7015	4.742	0	3.3473	50.2092	Group 1 (lowest SES)	13.5034
14000US04019003102	1	3697	15.5224	8.6567	0	0.4478	57.7612	Group 1 (lowest SES)	12.7927
14000US04019003501	0	7496	15.6177	22.704	1.0256	3.2168	56.7832	Group 1 (lowest SES)	11.3713
14000US04019003502	0	4070	43.2213	0	6.2572	0	38.934	Group 1 (lowest SES)	11.3713
14000US04019003503	0	4221	24.9074	15.2778	0	0.7407	41.1111	Group 1 (lowest SES)	11.0159
14000US04019003504	0	2840	31.5972	18.75	0	0	42.0139	Group 1 (lowest SES)	10.6606
14000US04019003704	1	5661	0.6824	0	1.1549	21.6798	91.3386	Group 1 (lowest SES)	11.3597
14000US04019003705	0	6296	6.5752	0	0	3.264	93.4248	Group 1 (lowest SES)	10.5483
14000US04019003706	0	5391	0.4821	5.854	1.1708	8.0579	84.9862	Group 1 (lowest SES)	10.6943
14000US04019003707	0	3456	6.7507	0.45	0	5.6706	90.279	Group 1 (lowest SES)	9.98138
14000US04019003801	0	3624	2.9381	8.2896	0	10.1784	83.7356	Group 1 (lowest SES)	10.7281
14000US04019003802	0	4979	0	0	1.5949	4.067	98.4051	Group 1 (lowest SES)	10.0129
14000US04019003901	1	1887	0	4.3876	0	0	93.4186	Group 1 (lowest SES)	10.0129
14000US04019003902	0	2953	4.0691	2.3428	0	7.8915	93.5882	Group 1 (lowest SES)	11.3597
14000US04019003903	1	3477	4.5504	0	1.5168	5.7421	91.6576	Group 1 (lowest SES)	11.7654
14000US04019004033	0	4377	29.3546	1.5915	0	0.7958	67.1088	Group 1 (lowest SES)	9.66783
14000US04019004034	0	3914	44.4863	14.5146	0	0	31.7625	Group 1 (lowest SES)	9.66783
14000US04019004039	1	2494	72.7778	0	0	0	20.5556	Group 1 (lowest SES)	10.0562
14000US04019004070	0	2946	39.0169	19.9693	2.1505	9.831	26.8817	Group 1 (lowest SES)	9.3858
14000US04019004071	0	4638	40.534	0	0	1.699	59.466	Group 1 (lowest SES)	9.3858
14000US04019004112	0	3016	13.9976	2.0166	0	24.5552	68.446	Group 1 (lowest SES)	10.9163
14000US04019004114	0	5054	3.3842	0	0	7.5647	96.1513	Group 1 (lowest SES)	4.6984
14000US04019004117	0	6475	0.8264	15.9386	0.4723	2.2039	83.5104	Group 1 (lowest SES)	10.6606
14000US04019004122	0	4031	7.8538	5.0102	0	10.4942	76.371	Group 1 (lowest SES)	10.9163
14000US04019004312	0	6048	4.9559	1.6293	0	4.6164	88.7984	Group 1 (lowest SES)	9.29769
14000US04019004313	0	4669	46.2366	0	3.2258	4.3011	46.2366	Group 1 (lowest SES)	1.5483
14000US04019004320	0	2889	7.4163	0	0	0	92.5837	Group 1 (lowest SES)	7.38564
14000US04019004407	0	6125	6.0958	0	0	1.4514	86.2845	Group 1 (lowest SES)	9.29769
14000US04019004424	0	4205	30.1956	1.3447	0	0	60.3912	Group 1 (lowest SES)	3.2317
14000US04019004504	0	7011	19.8138	1.7072	0	0	77.7548	Group 1 (lowest SES)	12.3684
14000US04019004505	0	4403	26.8444	0	4.8	4.8889	63.4667	Group 1 (lowest SES)	11.5953
14000US04019004506	0	5260	26.541	0	2.6831	0	70.7759	Group 1 (lowest SES)	11.5953
14000US04019004508	0	5250	13.4542	0	2.0992	17.0802	72.3282	Group 1 (lowest SES)	13.1414
14000US04019004510	2	3719	10.8352	7.9007	0	0	79.684	Group 1 (lowest SES)	13.1414
14000US04019004511	0	4463	36.6097	2.9915	0	1.1396	52.2792	Group 1 (lowest SES)	11.5953
14000US04019004512	0	4043	12.5131	0	0	0	84.0168	Group 1 (lowest SES)	11.5953
14000US04019004513	0	2704	15.8111	3.2854	0	0	77.6181	Group 1 (lowest SES)	11.9818
14000US04019004626	0	3914	29.8146	1.2839	0	0	58.7732	Group 1 (lowest SES)	11.2088
14000US04019940600	0	1123	1.7422	0	0	89.547	5.9233	Group 1 (lowest SES)	0.691222
14000US04019940700	0	1518	0	0	0	90.02	10.5788	Group 1 (lowest SES)	0.62174
14000US04019940800	0	4797	0	0	0	100	3.9262	Group 1 (lowest SES)	0.603151
14000US04019940900	0	2186	1.4514	0	0	56.1684	40.2032	Group 1 (lowest SES)	4.48565
14000US04019941000	0	4111	0	0	0	82.3789	29.0749	Group 1 (lowest SES)	6.16586
14000US04021000308	0	5520	51.3693	0	0	0	31.4523	Group 1 (lowest SES)	9.87913
14000US04021000310	0	3375	57.868	0	0	0	37.5635	Group 1 (lowest SES)	10.1652
14000US04021000312	0	3757	25.3576	8.9727	0	10.4031	58.9077	Group 1 (lowest SES)	10.9768
14000US04021000314	0	6033	42.4736	0	0	14.6461	34.8251	Group 1 (lowest SES)	11.4757
14000US04021000315	0	4644	71.513	0	1.773	2.4823	24.2317	Group 1 (lowest SES)	11.8594
14000US04021000400	0	3018	18.9555	0	0	1.1605	81.0445	Group 1 (lowest SES)	5.39973
14000US04021000700	0	3753	14.9038	0	0	0	85.0962	Group 1 (lowest SES)	0.725535
14000US04021000901	0	4804	24.9307	0	0	4.4321	75.0693	Group 1 (lowest SES)	7.41669
14000US04021000902	0	2606	36.1314	1.4599	0	0	62.4088	Group 1 (lowest SES)	7.9035
14000US04021001000	0	4587	20.8145	11.8401	0	7.8431	57.3906	Group 1 (lowest SES)	5.9347
14000US04021001200	0	4815	37.369	0	0	22.2352	47.8463	Group 1 (lowest SES)	5.51648
14000US04021001403	0	5671	14.1317	1.1377	1.7365	38.024	46.5868	Group 1 (lowest SES)	8.60723
14000US04021001406	2	5414	10.213	21.0526	1.9424	11.1529	58.7093	Group 1 (lowest SES)	7.08272
14000US04021001407	1	2618	12.2671	0.1553	0	1.087	84.6273	Group 1 (lowest SES)	7.9589
14000US04021001500	0	4073	14.1791	1.7413	0	9.0381	81.0116	Group 1 (lowest SES)	5.90917
14000US04021001701	0	1065	73.6434	0	0.7752	0	25.5814	Group 1 (lowest SES)	2.61863
14000US04021001900	0	2492	13.0208	5.2083	0	15.8854	53.125	Group 1 (lowest SES)	6.87679
14000US04021002002	0	9922	23.2227	10.9005	0	1.8957	63.981	Group 1 (lowest SES)	4.71136
14000US04021002003	0	3554	1.7576	9.6207	0	0	87.7891	Group 1 (lowest SES)	6.80025
14000US04021002102	0	1256	40.5594	0	0	3.4965	59.4406	Group 1 (lowest SES)	1.14977
14000US04021002400	0	2524	9.8619	0	0	6.9034	90.1381	Group 1 (lowest SES)	0.697569
14000US04021941200	0	5612	2.6684	0.0667	0	85.6571	4.3362	Group 1 (lowest SES)	5.70998
14000US04021941300	0	1939	4.9209	0	0	92.7944	4.5694	Group 1 (lowest SES)	4.013
14000US04021941400	0	8481	27.6231	5.3961	0	21.4989	50.5782	Group 1 (lowest SES)	0.953079
14000US04023966103	0	1089	0	0	1.3245	4.3046	100	Group 1 (lowest SES)	6.17921
14000US04023966200	0	4664	2.2674	0	8.5465	0	89.186	Group 1 (lowest SES)	8.92484
14000US04023966301	0	4775	0.9279	0.7852	0	0	99.0721	Group 1 (lowest SES)	5.5016
14000US04023966302	0	3544	0.497	0.0994	0	0	99.4036	Group 1 (lowest SES)	9.26792
14000US04023966401	0	3059	2.4854	0	0	0	97.5146	Group 1 (lowest SES)	10.8526
14000US04023966402	0	4229	1.8548	0	0	0	98.1452	Group 1 (lowest SES)	10.6262
14000US04025000606	3	7140	34.0069	0.1155	0	0.0577	59.5843	Group 1 (lowest SES)	10.8998
14000US04025000609	0	4850	41.7282	0	0	0.517	54.579	Group 1 (lowest SES)	7.11834
14000US04025000900	1	5161	66.2325	0	0	0	30.3607	Group 1 (lowest SES)	11.6949
14000US04025001401	0	2895	95.5916	3.2483	0	0	3.2483	Group 1 (lowest SES)	6.59064
14000US04025001601	1	6430	33.3333	0	0	25.0335	36.1446	Group 1 (lowest SES)	8.81271
14000US04025002001	1	4963	45.6907	0	0	0	33.6482	Group 1 (lowest SES)	10.6399
14000US04025002003	1	5055	46.6827	1.6787	0	0	47.8018	Group 1 (lowest SES)	8.32134
14000US04025002100	0	2607	52.8358	0	0	4.0299	44.4776	Group 1 (lowest SES)	0.789475
14000US04027000100	1	2215	11.859	3.8462	1.6026	0	76.2821	Group 1 (lowest SES)	11.6826
14000US04027000200	0	3447	14.2534	0	0	0.5656	79.638	Group 1 (lowest SES)	10.8481
14000US04027000301	0	3139	10.253	0.9321	0	4.1278	89.747	Group 1 (lowest SES)	8.46517
14000US04027000302	0	4324	2.2343	0	0	1.9634	96.5471	Group 1 (lowest SES)	10.8481
14000US04027000402	0	3243	7.7197	5.1069	3.3254	3.5629	83.848	Group 1 (lowest SES)	8.25154
14000US04027000403	0	1326	8.5227	0	0	0	91.4773	Group 1 (lowest SES)	10.6345
14000US04027000404	0	3459	0	0	0	0	99.0635	Group 1 (lowest SES)	10.1914
14000US04027000600	0	4955	11.7021	0	0.5674	0	86.3121	Group 1 (lowest SES)	10.8481
14000US04027000700	0	3692	1.4874	7.6659	0	0	98.5126	Group 1 (lowest SES)	11.6826
14000US04027001003	1	1111	13.1687	9.465	0	0	77.3663	Group 1 (lowest SES)	10.8481
14000US04027001004	1	2218	8.4359	5.0967	1.9332	13.7083	82.0738	Group 1 (lowest SES)	10.4309
14000US04027011000	0	2117	2.6144	0	0	4.3573	89.7603	Group 1 (lowest SES)	4.76326
14000US04027011202	0	1731	28.2878	0	0	0	70.7196	Group 1 (lowest SES)	2.38629
14000US04027011403	0	4463	0	0	0	0	100	Group 1 (lowest SES)	12.0208
14000US04027011405	0	5941	0	0	0	0	100	Group 1 (lowest SES)	11.6062
14000US04027011406	0	9743	0	0	0	0	100	Group 1 (lowest SES)	8.93937
14000US04027011501	0	2357	8.5938	0	0	25.1302	67.1875	Group 1 (lowest SES)	5.64524
14000US04027011503	0	6084	6.8716	1.2206	0	0	93.1284	Group 1 (lowest SES)	7.09782
14000US04027011504	0	9339	0	1.1709	0	0.9177	99.0823	Group 1 (lowest SES)	5.57045
14000US04027011600	0	9924	0	0	0	0	100	Group 1 (lowest SES)	5.6675
14000US05001480100	0	1439	77.533	22.467	0	0	0	Group 1 (lowest SES)	2.40492
14000US05001480300	0	2901	50.1582	49.8418	0	0	0	Group 1 (lowest SES)	6.1307
14000US05001480400	0	2330	7.3944	92.6056	0	0	0	Group 1 (lowest SES)	6.30787
14000US05001480700	0	2897	43.7063	27.972	0	0	24.0093	Group 1 (lowest SES)	2.4719
14000US05003960100	0	1639	40.2703	57.5676	0	0	2.1622	Group 1 (lowest SES)	3.10368
14000US05003960300	0	4755	60.7203	21.7755	0	0	15.8291	Group 1 (lowest SES)	3.11083
14000US05003960400	0	1413	65.1163	34.3023	0	0	0.5814	Group 1 (lowest SES)	2.15462
14000US05003960500	0	2925	87.3016	12.6984	0	0	0	Group 1 (lowest SES)	3.77896
14000US05003960600	0	5296	47.619	38.0952	0	0	13.2756	Group 1 (lowest SES)	3.28482
14000US05003960700	0	1872	50.4484	37.6682	0	0	4.9327	Group 1 (lowest SES)	2.33034
14000US05005950700	0	3371	63.7363	0	0	0	36.2637	Group 1 (lowest SES)	3.57795
14000US05005950900	0	5678	94.0252	0	0	0.2358	2.9874	Group 1 (lowest SES)	3.83838
14000US05007020301	1	4003	22.4747	1.2626	4.8822	1.0101	56.8182	Group 1 (lowest SES)	7.80042
14000US05007020302	0	4164	35.6007	0	0.7067	0	63.6926	Group 1 (lowest SES)	7.51551
14000US05007021202	1	3407	36.5263	0	0	5.2632	57.8947	Group 1 (lowest SES)	5.7417
14000US05009790200	0	5884	86.6248	0	0	0	13.3752	Group 1 (lowest SES)	2.78541
14000US05009790502	0	4214	83.6472	0	2.1804	0	1.7839	Group 1 (lowest SES)	4.87917
14000US05011950100	0	2533	44.1121	26.729	0	0	29.1589	Group 1 (lowest SES)	2.9209
14000US05011950200	0	1952	49.3097	30.572	0	5.9172	20.1183	Group 1 (lowest SES)	2.57011
14000US05011950300	0	2101	59.6154	16.3462	0	0	22.8365	Group 1 (lowest SES)	2.40663
14000US05011950400	0	1581	34.7258	24.282	0	0	40.9922	Group 1 (lowest SES)	3.41008
14000US05011950500	0	2781	43.5931	37.5165	0	0.2642	19.5509	Group 1 (lowest SES)	1.98823
14000US05013480100	0	2398	60.628	21.4976	0	0	12.3188	Group 1 (lowest SES)	2.55498
14000US05013480200	0	2804	61.6372	17.175	0	0	15.4093	Group 1 (lowest SES)	2.13393
14000US05015950300	1	7655	53.7807	0.6009	2.8543	0	38.4076	Group 1 (lowest SES)	4.55833
14000US05015950500	0	7377	66.3722	0	0	0.9387	30.9221	Group 1 (lowest SES)	3.20689
14000US05017080200	0	2250	2.5641	97.4359	0	0	0	Group 1 (lowest SES)	5.64263
14000US05017080300	0	2803	31.7073	60.061	0	0	6.4024	Group 1 (lowest SES)	6.21327
14000US05017080400	0	2462	16.3585	82.9303	0	0	0.7112	Group 1 (lowest SES)	4.72267
14000US05019953601	0	4779	47.2684	50.3563	0.4751	0	1.9002	Group 1 (lowest SES)	4.56962
14000US05019953800	0	3747	36.0424	43.2273	0	0	12.0141	Group 1 (lowest SES)	4.55852
14000US05021950100	0	2009	91.0979	0.5935	0	0	4.1543	Group 1 (lowest SES)	5.14902
14000US05021950200	0	1963	99.7207	0	0	0	0.2793	Group 1 (lowest SES)	4.41078
14000US05021950300	0	2049	89.0411	4.5662	0	0	1.5982	Group 1 (lowest SES)	4.80988
14000US05021950400	0	3104	88.3863	0	0	0	6.7237	Group 1 (lowest SES)	5.9145
14000US05021950500	0	2238	92.3077	0	0	0	1.1706	Group 1 (lowest SES)	6.49205
14000US05021950600	0	3698	97.5228	0	0	0.5215	1.9557	Group 1 (lowest SES)	5.69142
14000US05023480202	0	3918	97.2826	0.6793	0	0	1.3587	Group 1 (lowest SES)	2.40778
14000US05027950200	0	4238	47.2912	42.2122	0	0	6.8849	Group 1 (lowest SES)	2.29678
14000US05027950400	0	7245	41.6976	42.627	5.948	0	6.2577	Group 1 (lowest SES)	5.46215
14000US05027950500	1	3665	16.9454	82.1628	0	0	2.8986	Group 1 (lowest SES)	4.61289
14000US05029950200	0	3418	84.4059	0	0	0	0	Group 1 (lowest SES)	3.14786
14000US05029950300	0	5480	63.3166	14.2857	0	0	12.0603	Group 1 (lowest SES)	5.88265
14000US05029950400	0	2237	67.3913	8.8933	1.7787	0	14.6245	Group 1 (lowest SES)	4.84638
14000US05031000101	0	3915	40.8846	17.3679	0.863	8.1985	24.4876	Group 1 (lowest SES)	8.28195
14000US05031000102	3	3272	51.895	11.3703	1.895	0	27.1137	Group 1 (lowest SES)	11.4637
14000US05031000402	0	8720	30.853	57.804	0	0.8167	6.4882	Group 1 (lowest SES)	9.7001
14000US05031000502	0	5095	54.0636	18.4629	0	0	9.364	Group 1 (lowest SES)	6.08639
14000US05031000601	0	6770	36.8137	39.1176	0	0	13.3824	Group 1 (lowest SES)	4.92741
14000US05031000602	0	6295	24.774	49.6383	0	0	21.519	Group 1 (lowest SES)	9.7001
14000US05031000900	0	5777	93.0099	2.0559	0	0	0.4934	Group 1 (lowest SES)	5.68424
14000US05031001200	0	5012	88.9187	1.276	0	0	3.5594	Group 1 (lowest SES)	5.96189
14000US05033020201	0	5768	76.8212	0	0	6.7053	8.4437	Group 1 (lowest SES)	1.62031
14000US05033020501	0	4596	39.737	15.952	5.203	0.5146	39.9085	Group 1 (lowest SES)	4.41394
14000US05033020502	0	4438	81.5523	0	0	6.8616	7.9865	Group 1 (lowest SES)	6.60498
14000US05035030101	0	1987	0	95.8269	0	0	1.2365	Group 1 (lowest SES)	9.7305
14000US05035030102	0	3169	0	100	0	0	0	Group 1 (lowest SES)	8.94365
14000US05035030201	0	5462	59.2862	29.0152	0	0	1.8506	Group 1 (lowest SES)	7.90964
14000US05035030301	0	3138	8.3133	82.7711	0	0	0	Group 1 (lowest SES)	6.79253
14000US05035030302	0	2470	0.4225	85.7746	0	0	5.493	Group 1 (lowest SES)	6.80788
14000US05035030501	0	681	0	100	0	0	0	Group 1 (lowest SES)	7.74611
14000US05035030502	0	687	15.102	83.2653	0	0	0	Group 1 (lowest SES)	7.74611
14000US05035030600	0	4769	11.7725	64.7487	2.9101	0	5.8862	Group 1 (lowest SES)	4.5405
14000US05035030702	0	1151	7.3227	70.4805	0	0	22.1968	Group 1 (lowest SES)	5.40051
14000US05035030807	0	1650	54.8807	35.7918	0	0.4338	8.6768	Group 1 (lowest SES)	2.65024
14000US05035031000	0	1801	27.8912	42.0068	0	0	9.3537	Group 1 (lowest SES)	5.7157
14000US05035031100	0	2558	8.0966	86.5057	0	0	0.5682	Group 1 (lowest SES)	6.29219
14000US05035031200	0	1397	0	91.8033	0	2.9508	0	Group 1 (lowest SES)	7.41716
14000US05037950100	0	1009	40.9836	48.3607	0	1.6393	0	Group 1 (lowest SES)	5.10047
14000US05037950200	0	3312	93.9481	0	0	0	0.5764	Group 1 (lowest SES)	5.4026
14000US05037950300	0	1430	84.8592	0	0	0	0	Group 1 (lowest SES)	5.99576
14000US05037950500	0	4442	39.0142	46.1988	0	0	9.0226	Group 1 (lowest SES)	7.01353
14000US05039970100	0	1490	34.2949	24.6795	0	0.641	36.2179	Group 1 (lowest SES)	1.96917
14000US05039970200	0	1685	92.3387	2.8226	0	0	2.8226	Group 1 (lowest SES)	2.3333
14000US05039970300	0	4257	34.6831	55.4577	0	2.0246	3.6092	Group 1 (lowest SES)	3.83084
14000US05041950100	0	1338	50.4587	44.0367	0	0	0	Group 1 (lowest SES)	0.988864
14000US05041950200	0	4364	40.3756	38.4038	3.3803	0	16.7136	Group 1 (lowest SES)	4.52222
14000US05041950300	0	1426	5.5696	86.3291	0	0	8.1013	Group 1 (lowest SES)	3.8583
14000US05041950400	0	2898	26.7682	69.2057	0	0	2.0675	Group 1 (lowest SES)	5.12556
14000US05041950500	0	1861	60.8315	26.2582	0	0	12.9103	Group 1 (lowest SES)	4.62078
14000US05043490100	0	2194	75.2784	20.2673	0	0	4.4543	Group 1 (lowest SES)	2.41249
14000US05043490200	0	2512	37.428	62.572	0	0	0	Group 1 (lowest SES)	4.14784
14000US05043490400	0	3070	47.1567	40.0832	0	0	12.7601	Group 1 (lowest SES)	2.55372
14000US05043490500	0	4156	75.4572	12.9933	1.4437	0	7.6035	Group 1 (lowest SES)	2.3175
14000US05045030701	1	3775	46.4752	50.6527	0	0	2.8721	Group 1 (lowest SES)	9.98621
14000US05045030702	0	3863	59.6386	22.741	0	0	12.5	Group 1 (lowest SES)	9.07838
14000US05045030900	0	3278	47.512	22.7929	0	0	23.435	Group 1 (lowest SES)	9.98621
14000US05047950200	0	6944	93.9868	0	0	0.7817	0	Group 1 (lowest SES)	3.75587
14000US05049550100	0	5611	94.7141	0	0	1.6181	0	Group 1 (lowest SES)	3.6132
14000US05049550200	0	6528	90.7051	3.7821	0	0	2.1154	Group 1 (lowest SES)	3.41211
14000US05051010600	0	3577	60.4191	23.7485	2.3283	0	7.4505	Group 1 (lowest SES)	2.796
14000US05051010700	0	1982	63.285	16.1836	9.4203	0	6.5217	Group 1 (lowest SES)	3.19593
14000US05051010800	0	2461	70.411	29.589	0	0	0	Group 1 (lowest SES)	2.73055
14000US05051010900	1	3330	50.1247	12.4688	0	0	31.0474	Group 1 (lowest SES)	5.27244
14000US05051011000	0	4771	68.0484	13.8169	0	0	16.4076	Group 1 (lowest SES)	3.79503
14000US05051011300	0	4451	29.5288	21.1518	0	0	27.9581	Group 1 (lowest SES)	6.02564
14000US05051011400	0	3503	36.5096	5.0321	0	0	29.8715	Group 1 (lowest SES)	6.02564
14000US05051011500	0	2372	32.1212	65.2525	0	0	0	Group 1 (lowest SES)	6.77885
14000US05055480100	0	3249	95.4704	0	0	0	3.7166	Group 1 (lowest SES)	5.28332
14000US05055480500	0	7031	91.2179	3.4934	0	0	0	Group 1 (lowest SES)	6.86891
14000US05055480700	0	2201	89.0796	1.5601	0	0	5.1482	Group 1 (lowest SES)	7.1902
14000US05057480200	0	2605	39.3768	57.7904	0	0	0	Group 1 (lowest SES)	2.7737
14000US05057480300	0	5124	20.3294	45.2584	0	0	34.0148	Group 1 (lowest SES)	4.30453
14000US05057480500	0	4673	19.2248	52.9457	0	0	27.2093	Group 1 (lowest SES)	5.79683
14000US05059020200	0	3258	31.7107	51.1822	0	0	7.9277	Group 1 (lowest SES)	4.38309
14000US05059020300	0	2350	58.7669	10.4046	0	0	19.8459	Group 1 (lowest SES)	4.21565
14000US05059020400	0	5497	69.0436	13.4228	0	0	10.8221	Group 1 (lowest SES)	2.96825
14000US05061950100	0	4183	84.418	0	0	0	14.4821	Group 1 (lowest SES)	2.24673
14000US05061950300	0	4533	26.2321	40.2226	0	0.4769	28.7758	Group 1 (lowest SES)	5.38071
14000US05063490100	0	6617	92.5971	0	0	0.7282	1.335	Group 1 (lowest SES)	2.04771
14000US05063490300	1	6981	63.6303	0	1.5405	0	28.6671	Group 1 (lowest SES)	4.51716
14000US05063490600	0	2945	66.3905	2.7219	0	0	29.5858	Group 1 (lowest SES)	3.49877
14000US05063490800	0	4397	96.9792	0.8333	0	0.1042	2.0833	Group 1 (lowest SES)	2.82717
14000US05065960100	0	3137	83.0743	0	0	16.9257	0	Group 1 (lowest SES)	3.16594
14000US05065960200	0	4558	100	0	0	0	0	Group 1 (lowest SES)	2.81496
14000US05065960300	0	3540	89.76	0	0	0	10.24	Group 1 (lowest SES)	3.30415
14000US05067480100	0	3732	86.1	1.1	0	0	2.2	Group 1 (lowest SES)	5.26974
14000US05067480200	0	2924	44.0843	14.4246	0	0	3.7277	Group 1 (lowest SES)	6.02118
14000US05067480300	0	3615	55.8947	32.7368	0	0	7.4737	Group 1 (lowest SES)	7.88131
14000US05067480400	0	5179	94.0154	0	0	0	4.0541	Group 1 (lowest SES)	5.62127
14000US05069000303	0	3556	52.3939	37.7597	0	0	9.8464	Group 1 (lowest SES)	5.38451
14000US05069000502	0	2833	0.3003	99.0991	0	0	0.6006	Group 1 (lowest SES)	3.68143
14000US05069000900	0	3071	5.8275	94.1725	0	0	0	Group 1 (lowest SES)	7.39384
14000US05069001000	0	1326	8.0537	86.9128	0	0	5.0336	Group 1 (lowest SES)	9.03692
14000US05069001200	0	1820	0	100	0	0	0	Group 1 (lowest SES)	8.21538
14000US05069001300	0	1643	0	97.2431	0	0	0	Group 1 (lowest SES)	7.39384
14000US05069001401	0	1738	10.9185	85.0953	0	3.9861	0	Group 1 (lowest SES)	4.96421
14000US05069001402	0	2294	0	100	0	0	0	Group 1 (lowest SES)	6.31519
14000US05069001501	0	3939	6.0215	84.9462	0	0	9.0323	Group 1 (lowest SES)	5.62425
14000US05069001502	0	3072	0	92.9624	0	0	2.2913	Group 1 (lowest SES)	4.63993
14000US05069001600	0	3163	0	97.1098	0	0	2.8902	Group 1 (lowest SES)	5.64882
14000US05069001700	0	2443	0	100	0	0	0	Group 1 (lowest SES)	6.98307
14000US05069001901	0	1481	6.0543	93.9457	0	0	0	Group 1 (lowest SES)	3.6796
14000US05069001903	0	1859	1.9841	90.873	0	0	0	Group 1 (lowest SES)	4.92923
14000US05069002300	0	3191	20.2995	71.5474	0	0	3.6606	Group 1 (lowest SES)	3.63783
14000US05069002500	0	977	12.0879	87.9121	0	0	0	Group 1 (lowest SES)	5.03032
14000US05071951700	0	4747	76.0762	0	5.2152	0	11.8377	Group 1 (lowest SES)	1.45437
14000US05071951800	0	4963	96.9359	0	0	0	2.0427	Group 1 (lowest SES)	3.16598
14000US05071952000	0	4266	34.7284	7.2128	0	0	50.935	Group 1 (lowest SES)	3.94047
14000US05071952100	0	3577	45.8998	0.5695	0	0	50	Group 1 (lowest SES)	4.23338
14000US05071952200	0	5469	90.6719	0	0	0	9.3281	Group 1 (lowest SES)	3.52781
14000US05073470100	0	4237	38.1356	47.5989	0	1.4124	9.7458	Group 1 (lowest SES)	2.16128
14000US05073470200	0	2678	59.4512	35.5183	0	0	2.8963	Group 1 (lowest SES)	2.21844
14000US05075470100	0	1654	94.0972	0	0	0	1.3889	Group 1 (lowest SES)	5.96761
14000US05075470200	0	4477	95.9041	0	0.2997	0.2997	3.1968	Group 1 (lowest SES)	3.97913
14000US05075470400	0	1478	85.3571	0	0	0	1.4286	Group 1 (lowest SES)	6.09862
14000US05075470501	0	2616	93.4211	0	0	0.8224	2.7961	Group 1 (lowest SES)	8.74696
14000US05075470502	0	4431	94.5998	1.8322	0	0	0	Group 1 (lowest SES)	8.37094
14000US05077470100	0	2390	65.0407	34.9593	0	0	0	Group 1 (lowest SES)	1.61212
14000US05077470300	0	3969	21.6904	78.3096	0	0	0.2037	Group 1 (lowest SES)	6.742
14000US05077470400	0	1285	20.8661	77.9528	0	0	0	Group 1 (lowest SES)	4.27949
14000US05079960300	0	2232	95.0096	0	0	0	4.9904	Group 1 (lowest SES)	3.10862
14000US05079960500	0	1999	64.0562	31.3253	0	0	4.6185	Group 1 (lowest SES)	4.10533
14000US05079960600	0	6154	11.8841	85.5072	0	1.4493	3.4783	Group 1 (lowest SES)	3.08106
14000US05081030102	0	4436	77.8531	12.8814	0	0	0	Group 1 (lowest SES)	1.80808
14000US05081030200	0	2718	31.6129	53.3871	0	2.9032	5.1613	Group 1 (lowest SES)	2.99792
14000US05083950200	0	3634	80.5333	1.8667	6.6667	3.4667	4.4	Group 1 (lowest SES)	2.89557
14000US05083950300	0	3612	60.1307	0	18.0392	0.7843	8.8889	Group 1 (lowest SES)	4.22522
14000US05083950500	0	4069	87.9672	0	0	3.5552	8.4777	Group 1 (lowest SES)	5.13086
14000US05083950600	0	2744	97.3077	0	0	0	2.6923	Group 1 (lowest SES)	1.76865
14000US05087960200	0	3583	70.0885	2.3894	0	0	22.4779	Group 1 (lowest SES)	4.33962
14000US05087960300	0	5200	89.6269	0	0	0.6369	3.5487	Group 1 (lowest SES)	2.14495
14000US05087960400	0	3305	89.2857	0	0	3.2313	1.3605	Group 1 (lowest SES)	2.07905
14000US05089960201	0	3196	78.8991	12.2706	0	0	2.867	Group 1 (lowest SES)	3.76484
14000US05089960202	0	3669	98.7457	0	0	0	1.2543	Group 1 (lowest SES)	3.83252
14000US05091020100	0	4377	49.8092	32.1565	2.8626	0	14.2176	Group 1 (lowest SES)	9.75375
14000US05091020200	0	3043	27.2167	51.601	0	0	6.7734	Group 1 (lowest SES)	8.36608
14000US05091020400	0	2719	33.5968	53.3597	1.7787	0	1.1858	Group 1 (lowest SES)	8.51391
14000US05091020500	0	2393	51.8519	30.8642	0	3.5494	3.7037	Group 1 (lowest SES)	7.8446
14000US05091020600	0	2177	12.6761	80.7939	0	0	4.2254	Group 1 (lowest SES)	9.31547
14000US05091020702	0	3668	20.9677	79.0323	0	0	0	Group 1 (lowest SES)	8.77837
14000US05093010100	0	1337	8.9855	78.8406	0	0	5.7971	Group 1 (lowest SES)	9.7683
14000US05093010200	0	6072	17.0898	82.9102	0	0	0	Group 1 (lowest SES)	7.91451
14000US05093010300	0	2594	13.4431	84.225	0	0	0	Group 1 (lowest SES)	8.20306
14000US05093010800	0	7085	87.0781	0	0	0	12.9219	Group 1 (lowest SES)	4.89316
14000US05093010900	0	2505	63.6651	28.1201	1.1058	0	0.6319	Group 1 (lowest SES)	6.43574
14000US05093011000	0	4175	12.1951	75.4663	0	0	12.3386	Group 1 (lowest SES)	7.11504
14000US05093011100	0	2924	34.984	49.6805	0	0	9.9042	Group 1 (lowest SES)	6.43828
14000US05093011300	0	1759	56.8579	30.4239	0	0	1.2469	Group 1 (lowest SES)	5.89105
14000US05095950100	0	3324	38.1306	50.1484	2.5223	0	1.4837	Group 1 (lowest SES)	5.25516
14000US05095950200	0	2062	47.8947	40.2632	0	0	7.3684	Group 1 (lowest SES)	3.75176
14000US05095950300	0	1863	50	46.4455	0	0	0	Group 1 (lowest SES)	4.604
14000US05097953100	0	2047	86.0724	0	7.7994	0	1.9499	Group 1 (lowest SES)	1.86056
14000US05097953200	0	3593	79.8726	0	0	0	14.3949	Group 1 (lowest SES)	1.26375
14000US05099090100	0	2660	59.309	38.0038	0	0	0	Group 1 (lowest SES)	2.46155
14000US05101180200	0	3808	87.8238	0	0	5.1813	6.9948	Group 1 (lowest SES)	1.95197
14000US05103950100	0	5202	75.7776	13.2893	0	0	3.2045	Group 1 (lowest SES)	2.49578
14000US05103950200	0	2492	64.3098	26.2626	0	0	0	Group 1 (lowest SES)	1.8162
14000US05103950300	0	4947	68.3014	24.8804	0	0	6.3397	Group 1 (lowest SES)	1.86559
14000US05103950400	0	3300	36.5027	57.8142	0	0	4.4809	Group 1 (lowest SES)	4.74836
14000US05103950500	0	3822	40.3628	54.7619	0	0	1.9274	Group 1 (lowest SES)	4.35476
14000US05103950600	0	4343	17.2603	76.2329	0	0	5	Group 1 (lowest SES)	3.91735
14000US05107480100	0	2934	33.7483	65.4219	0	0	0	Group 1 (lowest SES)	2.45377
14000US05107480200	0	5199	48.9033	43.1357	0	0	7.1487	Group 1 (lowest SES)	5.63843
14000US05107480300	0	5779	13.3052	85.6713	0	0	0	Group 1 (lowest SES)	6.57559
14000US05107480400	0	1735	9.7902	88.5781	0	0	0	Group 1 (lowest SES)	6.81919
14000US05107480500	0	1780	2.407	97.593	0	0	0	Group 1 (lowest SES)	7.48572
14000US05107480600	0	1607	24.8352	63.956	0	0	6.5934	Group 1 (lowest SES)	3.22798
14000US05109953300	1	3936	73.1992	2.3305	2.3305	0	19.4915	Group 1 (lowest SES)	2.14826
14000US05109953500	0	4791	87.4185	2.9823	0	0	6.2442	Group 1 (lowest SES)	2.85602
14000US05111490100	0	4637	83.0492	6.3447	0	0	7.3864	Group 1 (lowest SES)	5.98953
14000US05111490200	0	1694	88.5057	0	0	0	8.046	Group 1 (lowest SES)	4.63917
14000US05111490300	0	3205	64.7629	14.3319	0	0	13.2543	Group 1 (lowest SES)	6.21284
14000US05111490500	0	6593	90.3557	0	0	0	1.9836	Group 1 (lowest SES)	4.85326
14000US05111490600	0	1594	96.8421	0.5263	0	0	0.5263	Group 1 (lowest SES)	4.55203
14000US05111490700	0	2094	48.9152	27.0217	0	0	5.1282	Group 1 (lowest SES)	6.98771
14000US05113950100	0	3678	90.7859	0	0	4.065	5.1491	Group 1 (lowest SES)	2.33642
14000US05113950200	0	5874	85.4947	1.8717	0	0	10.0267	Group 1 (lowest SES)	2.70192
14000US05113950300	0	2942	91.0714	0	0	2.6099	0	Group 1 (lowest SES)	1.78468
14000US05113950400	0	2919	84.4394	0	0	4.5767	0	Group 1 (lowest SES)	4.93289
14000US05113950500	0	2009	83.9479	1.0846	0	0	6.7245	Group 1 (lowest SES)	1.92775
14000US05113950600	0	2741	48.7515	2.2592	0	5.113	38.2878	Group 1 (lowest SES)	1.66647
14000US05115950700	0	3523	89.9371	3.4591	0	0	3.4591	Group 1 (lowest SES)	1.84742
14000US05115951000	0	4714	97.5655	0	0	0	2.4345	Group 1 (lowest SES)	3.11505
14000US05115951100	0	4043	98.2633	1.7367	0	0	0	Group 1 (lowest SES)	3.32975
14000US05115951300	3	7933	55.5556	0	0	7.7249	33.2804	Group 1 (lowest SES)	5.94993
14000US05115951400	0	5111	76.8501	9.1082	0	0	0	Group 1 (lowest SES)	6.26387
14000US05115951502	0	6426	65.2677	0.7236	3.9797	0	20.9841	Group 1 (lowest SES)	4.65891
14000US05115951600	0	8679	48.5137	10.7808	0	0	32.0254	Group 1 (lowest SES)	3.84431
14000US05117460100	0	3724	77.9279	18.3183	0	0	0	Group 1 (lowest SES)	3.95338
14000US05117460300	0	2118	85.3357	11.6608	0	0	3.0035	Group 1 (lowest SES)	4.11112
14000US05119000500	0	2335	2.1523	87.9139	0	0	0	Group 1 (lowest SES)	10.4754
14000US05119001100	0	2082	0	100	0	0	0	Group 1 (lowest SES)	9.60243
14000US05119001200	0	1372	6.3291	64.135	0	0	27.0042	Group 1 (lowest SES)	8.72948
14000US05119001300	0	2249	1.8789	78.7056	0	0	19.4154	Group 1 (lowest SES)	10.0389
14000US05119001800	0	4286	2.8444	96.5333	0	0	0	Group 1 (lowest SES)	9.60243
14000US05119001900	0	3135	19.1248	74.7164	0	0	6.1588	Group 1 (lowest SES)	8.72948
14000US05119002001	1	5611	13.3741	64.7658	1.222	3.1229	20.6382	Group 1 (lowest SES)	8.31262
14000US05119002002	0	4931	6.2207	53.4038	0	0	36.8545	Group 1 (lowest SES)	7.86456
14000US05119002102	0	4935	8.9679	82.9949	0.2538	0	4.2301	Group 1 (lowest SES)	8.72948
14000US05119002403	0	4417	3.923	75.107	0	0	20.3281	Group 1 (lowest SES)	9.23624
14000US05119002406	0	3044	17.3611	55.4167	0	0	27.2222	Group 1 (lowest SES)	8.31262
14000US05119002408	0	6647	6.2861	74.4067	1.347	5.8371	12.1232	Group 1 (lowest SES)	10.1599
14000US05119002600	0	1141	12.6866	85.4478	0	0	0	Group 1 (lowest SES)	9.37115
14000US05119002700	0	7268	1.9541	83.7811	0	0	12.2618	Group 1 (lowest SES)	8.139
14000US05119002800	0	2507	0	71.9882	0	0	8.8149	Group 1 (lowest SES)	9.37115
14000US05119002900	0	1059	27.8107	72.1893	0	0	0	Group 1 (lowest SES)	10.1018
14000US05119003001	0	3301	6.4672	70.0772	0	0	21.0425	Group 1 (lowest SES)	10.9436
14000US05119003002	0	3021	1.0076	97.9849	0	0	0	Group 1 (lowest SES)	10.5227
14000US05119003207	0	1757	45.8564	35.6354	4.4199	0	12.1547	Group 1 (lowest SES)	6.73453
14000US05119003208	0	3943	20.2806	57.6531	0	0	10.2041	Group 1 (lowest SES)	9.25998
14000US05119003606	0	2909	33.4764	61.8026	0	0	4.721	Group 1 (lowest SES)	5.38326
14000US05119003607	0	5036	32.2755	53.4774	0	0	8.7779	Group 1 (lowest SES)	5.20894
14000US05119003800	1	4085	16.7139	66.9972	0	0	11.1898	Group 1 (lowest SES)	5.91867
14000US05119004001	0	2392	12.7007	79.562	0	0	2.7737	Group 1 (lowest SES)	6.22396
14000US05119004005	0	2742	17.8947	37.8947	0	0	12.1053	Group 1 (lowest SES)	3.106
14000US05119004006	0	3402	57.9592	18.2313	0	0	17.8231	Group 1 (lowest SES)	4.36815
14000US05119004103	0	4674	0	62.4321	0	0	37.5679	Group 1 (lowest SES)	9.23624
14000US05119004105	0	5751	12.7548	61.7357	0	0	22.288	Group 1 (lowest SES)	5.62721
14000US05119004107	0	2807	20.2568	49.2154	0	0	32.8103	Group 1 (lowest SES)	7.85653
14000US05119004108	0	5847	1.8582	73.1051	0	0	22.1027	Group 1 (lowest SES)	6.04592
14000US05119004500	0	2036	2.3324	88.0466	0	0	9.621	Group 1 (lowest SES)	11.3483
14000US05119004600	0	2835	13.5433	81.1024	0	0	5.3543	Group 1 (lowest SES)	12.2213
14000US05119004700	0	3131	35.123	51.4541	0	0	0	Group 1 (lowest SES)	11.3483
14000US05121960100	0	4202	94.4812	0.5519	0	0	3.6424	Group 1 (lowest SES)	4.65712
14000US05121960302	0	3504	88	1.25	0	0	1.25	Group 1 (lowest SES)	7.00697
14000US05123960100	0	2671	28.3531	67.9117	0.8489	0	1.528	Group 1 (lowest SES)	6.1446
14000US05123960200	0	5852	64.6445	22.7488	0	0	12.0379	Group 1 (lowest SES)	3.92047
14000US05123960300	0	2697	78.2609	18.7146	0	0	1.3233	Group 1 (lowest SES)	4.65338
14000US05123960400	0	4593	1.1545	98.8455	0	0	0	Group 1 (lowest SES)	7.4344
14000US05123960500	0	2950	51.1886	38.0349	8.7163	2.0602	0	Group 1 (lowest SES)	4.9433
14000US05123960600	0	7531	13.4783	82.3478	0	0	0	Group 1 (lowest SES)	5.49709
14000US05125010409	0	2774	33.3333	8.2337	5.1793	0	51.5272	Group 1 (lowest SES)	2.76204
14000US05127950200	0	4221	72.0633	0	0	0	27.9367	Group 1 (lowest SES)	4.14805
14000US05127950300	0	1714	80.5281	2.6403	0	0	16.8317	Group 1 (lowest SES)	1.67263
14000US05129970100	0	1696	95.9799	0	0	4.0201	0	Group 1 (lowest SES)	2.24132
14000US05129970200	0	3843	87.4713	5.2874	0	0	4.2529	Group 1 (lowest SES)	3.33642
14000US05129970300	0	2384	100	0	0	0	0	Group 1 (lowest SES)	2.76778
14000US05131000100	0	6168	21.4286	31.5433	0	3.0761	46.7153	Group 1 (lowest SES)	6.90023
14000US05131000200	0	5675	12.9444	17.5556	5.2778	1.1667	55.8889	Group 1 (lowest SES)	5.91448
14000US05131000300	0	2517	22.7134	5.0305	3.9634	1.8293	65.5488	Group 1 (lowest SES)	7.55739
14000US05131000400	0	3712	18.8561	10.0089	0.8043	0	69.7945	Group 1 (lowest SES)	7.22881
14000US05131000501	0	5172	19.7034	5.4379	8.2627	0	62.1469	Group 1 (lowest SES)	6.57165
14000US05131000502	0	3256	17.4171	1.0664	9.3602	0	64.8104	Group 1 (lowest SES)	6.57165
14000US05131000700	0	5614	30.0317	14.4216	7.9239	2.6149	45.0079	Group 1 (lowest SES)	6.57165
14000US05131000800	0	4318	49.446	5.1247	14.1274	4.1551	24.6537	Group 1 (lowest SES)	7.22881
14000US05131001001	0	4658	40.6812	41.438	0	1.6083	5.8657	Group 1 (lowest SES)	6.24306
14000US05131001201	0	3414	64.5455	0.7955	1.7045	4.2045	22.8409	Group 1 (lowest SES)	5.74271
14000US05131001202	0	2846	42.2515	21.9298	10.3801	0.2924	24.269	Group 1 (lowest SES)	7.01887
14000US05133080200	0	4467	56.0821	6.872	0	3.3175	32.7804	Group 1 (lowest SES)	1.88238
14000US05133080300	0	6440	14.2334	6.4073	1.0069	0.8696	76.0183	Group 1 (lowest SES)	5.80491
14000US05133080400	0	2708	91.6084	0.3497	0	0.1748	4.3706	Group 1 (lowest SES)	2.09635
14000US05135470100	0	1852	81.2081	1.0067	0	0	8.3893	Group 1 (lowest SES)	2.49767
14000US05135470200	0	5118	98.7884	0	0	0	0	Group 1 (lowest SES)	4.32697
14000US05135470300	0	3852	86.1671	0	0	0	3.7464	Group 1 (lowest SES)	3.01522
14000US05135470400	0	6221	84.724	2.2465	0	1.7972	5.0064	Group 1 (lowest SES)	3.00736
14000US05137950100	0	3652	91.6223	0	0.7979	0.5319	5.8511	Group 1 (lowest SES)	2.18805
14000US05137950201	0	1539	98.2818	0	0	1.7182	0	Group 1 (lowest SES)	2.45979
14000US05137950202	0	7255	88.9588	0	0	0	3.9133	Group 1 (lowest SES)	2.26644
14000US05139950100	0	2954	42.2819	44.4631	6.2081	7.047	0	Group 1 (lowest SES)	2.11124
14000US05139950900	0	2269	18.4962	66.3158	0	0	15.188	Group 1 (lowest SES)	5.74789
14000US05139951000	0	3952	4.6308	80.9762	0	0	13.2666	Group 1 (lowest SES)	5.86646
14000US05141460100	0	3311	88.8889	4.2929	0	1.1364	0	Group 1 (lowest SES)	2.71103
14000US05141460200	0	3885	97.5376	0	0	0	0	Group 1 (lowest SES)	1.7757
14000US05141460301	0	1793	92.6984	0	0	0	0	Group 1 (lowest SES)	2.70456
14000US05143010200	0	8044	19.1349	0	0	0.5499	70.088	Group 1 (lowest SES)	7.49204
14000US05143010301	0	9477	27.0339	2.3349	0.9486	1.7147	59.2849	Group 1 (lowest SES)	8.32449
14000US05143010403	0	7410	54.0282	0	1.2588	1.8127	28.6002	Group 1 (lowest SES)	7.47486
14000US05143010600	0	7017	45.5272	14.1374	0	0	34.1853	Group 1 (lowest SES)	7.74599
14000US05143010701	0	7925	37.3444	14.7994	13.5546	0	25.1729	Group 1 (lowest SES)	7.74599
14000US05143011002	0	5328	81.3871	2.477	0	6.0863	3.9632	Group 1 (lowest SES)	3.22134
14000US05143011101	0	7179	65.9052	9.0525	0	2.4535	18.1049	Group 1 (lowest SES)	6.17705
14000US05143011200	0	2065	25.0909	0	0	0	68.5455	Group 1 (lowest SES)	9.15694
14000US05143011300	1	8591	48.8372	51.1628	0	0	0	Group 1 (lowest SES)	6.5989
14000US05145070100	0	4416	95.1832	0.3141	0	0.4188	2.6178	Group 1 (lowest SES)	3.99481
14000US05145070600	0	3958	84.8928	0.6823	0	0	3.8012	Group 1 (lowest SES)	2.47897
14000US05145070800	0	7163	43.2886	7.6063	5.1454	0	15.8837	Group 1 (lowest SES)	8.35592
14000US05145071100	1	6322	67.3444	5.7301	0.4313	0	19.7166	Group 1 (lowest SES)	4.0593
14000US05147490100	0	3989	78.7059	12.1176	7.5294	0	0	Group 1 (lowest SES)	4.9116
14000US05147490200	0	2671	40.8784	56.4189	0	0	0.6757	Group 1 (lowest SES)	4.03744
14000US05149952301	0	3207	51.1041	6.3091	0	0	44.0589	Group 1 (lowest SES)	3.95846
14000US05149952302	0	3024	43.4494	0	0	1.6584	56.5506	Group 1 (lowest SES)	4.59876
14000US05149952401	0	3185	47.77	5.5164	2.6995	0	44.4836	Group 1 (lowest SES)	2.91751
14000US05149952500	0	4054	50.333	0.5709	2.3787	0.4757	46.7174	Group 1 (lowest SES)	1.92081
14000US05149952600	0	2464	99.3684	0	0	0	0.6316	Group 1 (lowest SES)	1.78804
14000US06001401400	0	4331	0	33.908	25.0958	7.2797	18.9655	Group 1 (lowest SES)	14.0975
14000US06001402500	0	1786	8.0139	62.0209	7.1429	0	15.6794	Group 1 (lowest SES)	15.6995
14000US06001402600	0	1196	29.6	18.4	13.6	0	36.8	Group 1 (lowest SES)	15.3791
14000US06001403000	0	2969	0	0	100	0	0	Group 1 (lowest SES)	14.0975
14000US06001405800	0	4645	8.6189	13.3956	48.2866	3.5306	28.6604	Group 1 (lowest SES)	11.8891
14000US06001405901	0	4348	0	25.4622	19.4118	8.3193	57.395	Group 1 (lowest SES)	12.5149
14000US06001405902	0	2979	9.5238	10.034	36.9048	1.5306	40.4762	Group 1 (lowest SES)	13.7664
14000US06001406000	1	3344	1.8405	15.0307	33.1288	0	46.9325	Group 1 (lowest SES)	14.7383
14000US06001406202	0	4751	8.3201	9.588	0	11.5689	78.0507	Group 1 (lowest SES)	12.202
14000US06001407200	0	6894	6.4844	8.2009	9.7266	1.8436	74.1259	Group 1 (lowest SES)	11.8891
14000US06001407500	0	4560	6.25	20.7353	0	1.6912	61.6176	Group 1 (lowest SES)	11.2634
14000US06001408400	0	3089	0	32.2581	0	0	59.0054	Group 1 (lowest SES)	10.6377
14000US06001408600	0	6947	1.2195	29.2276	0.6911	0	62.2764	Group 1 (lowest SES)	12.202
14000US06001408800	0	7054	7.1519	30.7237	1.0157	1.058	53.5336	Group 1 (lowest SES)	13.1406
14000US06001408900	0	3115	3.9615	20.985	1.1777	0	75.9101	Group 1 (lowest SES)	12.0727
14000US06001409300	0	5433	3.9597	14.2282	0.7383	0	77.5839	Group 1 (lowest SES)	11.1672
14000US06001409500	0	4272	2.4493	16.0952	0	0.6998	78.9363	Group 1 (lowest SES)	10.9505
14000US06001410500	0	2373	6.8966	70.8333	10.9195	0	8.7644	Group 1 (lowest SES)	15.0587
14000US06001422800	0	9155	23.5495	9.215	55.6314	0	4.0956	Group 1 (lowest SES)	9.49248
14000US06007000300	1	4784	48.8038	1.8182	0	1.7225	43.1579	Group 1 (lowest SES)	7.68915
14000US06007000502	0	4230	36.2657	0	7.5404	0	48.1149	Group 1 (lowest SES)	7.21951
14000US06007000603	0	3653	74.6032	0	3.7037	0	17.9894	Group 1 (lowest SES)	8.10757
14000US06007000604	0	4396	33.7329	4.9658	14.2123	0	27.5685	Group 1 (lowest SES)	7.6206
14000US06007001000	0	4448	48.5714	0	0	0	47.4725	Group 1 (lowest SES)	9.42247
14000US06007001100	0	4205	66.8122	0.8734	7.2052	0	13.9738	Group 1 (lowest SES)	5.57866
14000US06007001200	0	3300	58.2609	0	0	0	32.1739	Group 1 (lowest SES)	6.02798
14000US06007001300	0	3952	23.9571	3.8141	9.1776	18.1168	55.8999	Group 1 (lowest SES)	7.78378
14000US06007002400	0	4725	48.9712	0	1.0288	5.144	43.4156	Group 1 (lowest SES)	1.67128
14000US06007002500	0	5568	42.2853	4.7307	21.7613	0	17.1033	Group 1 (lowest SES)	3.36531
14000US06007002800	0	3969	39.1462	2.9973	0.545	0.6358	20.8901	Group 1 (lowest SES)	7.76137
14000US06007003001	0	2774	29.6146	0	12.7789	6.4909	40.9736	Group 1 (lowest SES)	5.9664
14000US06007003002	0	3437	30.5046	0	13.5321	1.9495	44.7248	Group 1 (lowest SES)	5.19715
14000US06007003200	0	4204	46.5742	1.0408	0	4.1631	40.7632	Group 1 (lowest SES)	1.31237
14000US06007003502	0	4507	31.7518	0	0	1.9161	66.3321	Group 1 (lowest SES)	4.28616
14000US06007003700	0	4746	48.7597	0	26.5116	0	19.6124	Group 1 (lowest SES)	5.33872
14000US06013307202	0	4305	5.9857	40.7938	0	0	45.4782	Group 1 (lowest SES)	8.51988
14000US06013312000	0	2352	5.9028	29.8611	2.9514	0.8681	57.9861	Group 1 (lowest SES)	9.60927
14000US06013314104	0	9047	2.886	11.075	1.9841	0.7937	75.6494	Group 1 (lowest SES)	8.92289
14000US06013316000	0	1106	58.2915	33.1658	0	0	15.5779	Group 1 (lowest SES)	8.39115
14000US06013336102	0	7220	11.2705	3.791	6.1475	0	74.8975	Group 1 (lowest SES)	8.33818
14000US06013336202	0	6489	8.5526	0.5061	5.6174	0	85.9818	Group 1 (lowest SES)	8.39138
14000US06013369001	0	7336	2.1375	3.2351	20.2195	0	72.0971	Group 1 (lowest SES)	11.3898
14000US06013376000	0	5653	0	15.2572	4.4944	0	79.5387	Group 1 (lowest SES)	8.9924
14000US06013377000	0	7040	0	8.2293	7.832	0	79.5119	Group 1 (lowest SES)	9.09862
14000US06013379000	0	6831	0.4662	8.8112	2.9837	0	76.8765	Group 1 (lowest SES)	8.9924
14000US06015000101	0	3961	43.8471	3.9427	6.4516	13.5006	21.6249	Group 1 (lowest SES)	5.38946
14000US06015000102	0	3418	23.9899	0.2525	11.9949	22.4747	31.5657	Group 1 (lowest SES)	2.30926
14000US06015000104	1	2334	38.5604	0	6.5553	2.1851	42.545	Group 1 (lowest SES)	4.47333
14000US06015000203	0	1224	42.6923	0	0	32.3077	21.1538	Group 1 (lowest SES)	0.526551
14000US06017031600	1	3317	19.898	12.0748	5.6122	0	62.415	Group 1 (lowest SES)	5.03579
14000US06019000200	0	2870	3.7344	5.6017	13.6929	0	76.6598	Group 1 (lowest SES)	12.2098
14000US06019000300	0	3936	6.2452	12.1858	0	0	79.3602	Group 1 (lowest SES)	12.549
14000US06019000400	0	5958	3.525	1.7316	9.5238	0	85.838	Group 1 (lowest SES)	11.5315
14000US06019000501	0	2455	4.6095	7.4264	4.6095	0	86.1716	Group 1 (lowest SES)	10.8532
14000US06019000502	0	3544	3.1193	2.0183	7.0642	0	87.7982	Group 1 (lowest SES)	11.5315
14000US06019000600	0	5168	11.8857	14.2857	0	0	78.8571	Group 1 (lowest SES)	11.5315
14000US06019000700	0	3646	2.2512	17.4171	0.8294	0	79.9763	Group 1 (lowest SES)	9.15737
14000US06019000800	0	1254	0.4474	4.4743	12.528	0	82.5503	Group 1 (lowest SES)	4.96053
14000US06019000901	0	3087	1.6736	16.569	9.0377	2.5105	64.0167	Group 1 (lowest SES)	8.13989
14000US06019000902	0	4791	0	7.8422	12.297	1.4385	79.8608	Group 1 (lowest SES)	9.49654
14000US06019001000	0	4231	1.0187	13.2428	20.996	0	63.6672	Group 1 (lowest SES)	6.28293
14000US06019001100	0	2760	4.9383	16.7228	0	0	77.3288	Group 1 (lowest SES)	9.8357
14000US06019001201	0	5532	3.117	5.3654	13.8988	1.4819	81.5023	Group 1 (lowest SES)	10.8532
14000US06019001202	0	4934	0	7.9695	17.0558	0	74.8731	Group 1 (lowest SES)	10.3408
14000US06019001301	0	5327	0.9965	1.6999	10.0234	1.6999	88.9801	Group 1 (lowest SES)	12.2098
14000US06019001303	0	2541	0	12.4359	9.359	0.2564	73.9744	Group 1 (lowest SES)	10.8532
14000US06019001304	0	5166	3.4869	2.1793	21.4197	0	70.9215	Group 1 (lowest SES)	11.2864
14000US06019001407	0	4669	0	16.3819	10.6659	0	71.538	Group 1 (lowest SES)	9.65145
14000US06019001408	0	2744	9.2754	0	42.3188	0	51.0145	Group 1 (lowest SES)	9.65145
14000US06019001500	0	2475	15.3631	0	0.9777	0	83.6592	Group 1 (lowest SES)	7.58328
14000US06019002000	0	6607	7.3842	19.2324	7.1756	1.1681	65.582	Group 1 (lowest SES)	9.19943
14000US06019002100	0	6004	17.574	9.1716	0	0	73.2544	Group 1 (lowest SES)	9.85653
14000US06019002300	0	3585	24.7137	0	0	4.3893	70.229	Group 1 (lowest SES)	10.5136
14000US06019002400	0	4215	8.1761	2.7853	29.2004	0	61.2758	Group 1 (lowest SES)	11.1707
14000US06019002501	0	5175	2.001	2.4628	22.7296	1.2314	72.8066	Group 1 (lowest SES)	9.85653
14000US06019002502	0	4221	0	0	13.6729	0.6032	86.4611	Group 1 (lowest SES)	10.5136
14000US06019002601	0	5248	1.6327	3.3236	6.0058	0	85.8892	Group 1 (lowest SES)	10.8532
14000US06019002602	0	3758	5.2724	11.3357	5.3603	0	73.8137	Group 1 (lowest SES)	10.1749
14000US06019002701	1	4168	0.6149	0	19.2929	0	87.8555	Group 1 (lowest SES)	10.3408
14000US06019002702	0	5291	1.362	3.9288	19.0676	0.6286	76.8989	Group 1 (lowest SES)	11.3749
14000US06019002800	0	4500	2.6198	8.6262	18.7859	2.3003	73.9297	Group 1 (lowest SES)	11.2161
14000US06019002903	0	4282	8.642	3.4294	13.8546	4.4582	68.6557	Group 1 (lowest SES)	9.99614
14000US06019002904	0	3003	5.6443	12.7796	18.5304	0	63.0458	Group 1 (lowest SES)	9.65145
14000US06019002905	0	2978	5.2239	15.3518	13.0064	0	63.4328	Group 1 (lowest SES)	11.2161
14000US06019002906	0	5317	2.558	9.3397	23.6169	0	67.5193	Group 1 (lowest SES)	9.56667
14000US06019003001	0	3249	7.5786	11.8299	24.8614	0	53.8817	Group 1 (lowest SES)	10.5563
14000US06019003003	0	4679	12.7477	9.9075	35.4029	0	41.6777	Group 1 (lowest SES)	9.30675
14000US06019003102	0	7550	25.2825	7.2505	8.0038	0	56.6855	Group 1 (lowest SES)	9.23678
14000US06019003103	0	5262	12.4467	5.192	8.606	12.3044	77.2404	Group 1 (lowest SES)	9.23678
14000US06019003201	0	5139	0.813	0	24.2547	1.5583	73.5095	Group 1 (lowest SES)	9.89655
14000US06019003202	0	5698	11.7908	6.9068	22.891	0	57.8194	Group 1 (lowest SES)	10.5563
14000US06019003301	0	3120	6.231	6.079	4.7112	0	77.2036	Group 1 (lowest SES)	11.1707
14000US06019003302	0	4854	8.351	0.7077	12.5265	0	72.0453	Group 1 (lowest SES)	9.85653
14000US06019003400	0	5161	2.3904	2.1059	13.1474	0.5122	77.1201	Group 1 (lowest SES)	10.5136
14000US06019003701	0	3476	7.8095	5.8095	0	0	84.381	Group 1 (lowest SES)	9.19943
14000US06019003702	0	4798	11.1582	10.5226	6.8503	5.0141	68.0791	Group 1 (lowest SES)	9.19943
14000US06019003805	0	7011	1.6674	0	17.2723	2.8217	76.1864	Group 1 (lowest SES)	9.12802
14000US06019003807	0	3430	10.8132	2.2341	25.6479	0	56.3003	Group 1 (lowest SES)	7.81931
14000US06019004002	0	7398	4.0498	0	1.8692	0	92.1228	Group 1 (lowest SES)	5.59863
14000US06019004404	0	3187	10.7715	0	4.3668	0	59.5342	Group 1 (lowest SES)	9.85653
14000US06019004504	0	5007	41.7316	9.5238	7.4459	0	41.2987	Group 1 (lowest SES)	10.8422
14000US06019004701	1	7471	5.1362	25.7704	1.7865	0	67.1728	Group 1 (lowest SES)	8.54233
14000US06019004703	0	4285	9.2767	17.9245	2.673	3.8522	70.0472	Group 1 (lowest SES)	8.54233
14000US06019004704	0	5229	3.4354	16.9894	6.4335	1.3117	71.955	Group 1 (lowest SES)	9.19943
14000US06019004801	0	4714	6.9675	12.9396	0	0	73.3245	Group 1 (lowest SES)	9.19943
14000US06019004802	0	4715	7.1963	19.2861	1.612	0	71.5602	Group 1 (lowest SES)	8.87088
14000US06019005100	0	7232	20.6325	13.4413	5.8358	3.9533	59.9021	Group 1 (lowest SES)	11.4993
14000US06019005202	0	3220	8.0283	0	23.6128	0	68.1228	Group 1 (lowest SES)	12.2058
14000US06019005203	0	5155	7.2316	4.5198	12.0339	0	73.8418	Group 1 (lowest SES)	11.4993
14000US06019005204	0	4336	20.777	5.9122	17.5676	0.5912	62.9223	Group 1 (lowest SES)	11.8278
14000US06019005301	0	5961	12.8173	6.935	14.1176	1.6099	64.5201	Group 1 (lowest SES)	10.5136
14000US06019005302	0	5375	24.5053	16.5906	14.003	0	45.2816	Group 1 (lowest SES)	10.5136
14000US06019005304	1	5315	10.3371	19.8876	13.1461	0	66.0674	Group 1 (lowest SES)	10.5563
14000US06019005403	0	4592	14.1524	17.9627	13.7636	3.9658	55.9098	Group 1 (lowest SES)	9.85653
14000US06019005409	0	3450	7.1429	16.2162	13.5135	8.1081	57.722	Group 1 (lowest SES)	9.85653
14000US06019005602	1	4960	55.4192	0	15.4397	11.3497	14.9284	Group 1 (lowest SES)	9.23678
14000US06019005607	0	4446	34.4371	6.9063	2.4598	8.9877	50.8988	Group 1 (lowest SES)	10.8862
14000US06019006201	0	2386	7.2704	0	0	0	91.9643	Group 1 (lowest SES)	6.79842
14000US06019006202	0	6311	3.6604	0	0.7626	0.6101	95.577	Group 1 (lowest SES)	5.76462
14000US06019006501	0	6601	1.9802	0.7616	0	0	97.2582	Group 1 (lowest SES)	4.85941
14000US06019006502	0	4463	3.7549	2.7009	0	0	93.5441	Group 1 (lowest SES)	4.94523
14000US06019006602	0	5931	2.5478	0	0	0	96.9745	Group 1 (lowest SES)	7.29381
14000US06019006604	0	8023	2.9317	0	0	0	95.743	Group 1 (lowest SES)	6.44253
14000US06019006802	0	3283	13.6778	0	3.3435	0	86.3222	Group 1 (lowest SES)	4.94246
14000US06019006900	0	3488	3.6437	0	0.7085	0	90.9919	Group 1 (lowest SES)	5.74791
14000US06019007002	0	4669	2.3644	0	0	0.2086	96.0362	Group 1 (lowest SES)	9.11358
14000US06019007100	0	7780	2.232	0	1.7537	0.2391	96.0143	Group 1 (lowest SES)	9.11358
14000US06019007400	0	3385	15.3358	0	0	0	84.6642	Group 1 (lowest SES)	4.84074
14000US06019007600	0	4596	10.6655	0.8532	0.5973	0.1706	88.7372	Group 1 (lowest SES)	1.53416
14000US06019007801	0	2861	2.4731	0	0	11.6129	97.5269	Group 1 (lowest SES)	5.3619
14000US06019007802	0	5339	7.402	0	0	2.0098	90.5882	Group 1 (lowest SES)	4.43344
14000US06019008200	0	6635	1.8766	0	0	0	98.1234	Group 1 (lowest SES)	2.98286
14000US06019008301	0	5888	9.0086	0	0	0.7328	90.9914	Group 1 (lowest SES)	5.60382
14000US06019008302	0	7336	0	0.7889	0	0	100	Group 1 (lowest SES)	3.98056
14000US06019008401	0	8802	7.3776	0	0	0	92.6224	Group 1 (lowest SES)	3.73748
14000US06019008501	0	4133	0.9327	0.7995	0	0	99.0673	Group 1 (lowest SES)	5.98988
14000US06019008502	0	9146	2.3875	0	0	0	97.6125	Group 1 (lowest SES)	6.4862
14000US06021010100	0	8460	34.492	0.0764	1.7189	4.5455	63.7128	Group 1 (lowest SES)	6.57076
14000US06023000100	1	4099	55.8929	0	20.5357	0.1786	4.6429	Group 1 (lowest SES)	7.3555
14000US06023000500	1	4830	43.8017	0	0	6.2574	42.3849	Group 1 (lowest SES)	9.19438
14000US06023001000	1	6204	72.8337	4.2155	0	0	27.1663	Group 1 (lowest SES)	3.92427
14000US06023940000	0	3573	0.8815	0.0979	0	87.855	2.0568	Group 1 (lowest SES)	0.768481
14000US06025010102	0	4197	13.0547	5.0804	0	0	81.865	Group 1 (lowest SES)	4.67796
14000US06025010200	0	2995	4.4025	5.4807	0	0	85.3549	Group 1 (lowest SES)	5.13063
14000US06025010400	1	7125	0	0	0	0	100	Group 1 (lowest SES)	11.0682
14000US06025010700	0	4403	2.5696	6.2812	0	2.4982	97.4304	Group 1 (lowest SES)	7.8014
14000US06025010900	0	7666	11.0035	0	2.7729	0	88.9965	Group 1 (lowest SES)	7.42274
14000US06025011100	0	3825	12.3077	0	0.8791	0	82.4176	Group 1 (lowest SES)	4.86473
14000US06025011202	0	5511	3.1033	0	1.0166	1.0166	94.9171	Group 1 (lowest SES)	10.686
14000US06025011400	0	4544	0.8892	3.5568	0.7524	0	91.1081	Group 1 (lowest SES)	10.7145
14000US06025011500	1	6148	5.7621	4.0273	0	0	94.2379	Group 1 (lowest SES)	10.2755
14000US06025011600	0	5837	2.2979	0	0	0	95.0079	Group 1 (lowest SES)	10.2855
14000US06025012001	0	3820	0	0	0	0	100	Group 1 (lowest SES)	15.1332
14000US06025012100	0	6679	0	0	0	0	100	Group 1 (lowest SES)	13.836
14000US06025012200	0	7133	0	0	0	0.5088	100	Group 1 (lowest SES)	12.9713
14000US06025012302	0	5694	22.7975	0	0	0	74.1113	Group 1 (lowest SES)	5.23708
14000US06025012400	0	919	52	48	0	0	0	Group 1 (lowest SES)	0.961673
14000US06025940000	0	1644	0.409	0.6135	0	53.5787	45.8078	Group 1 (lowest SES)	0.822535
14000US06027000800	0	2929	41.2613	0.5405	0	5.2252	52.6126	Group 1 (lowest SES)	0.68296
14000US06029000200	0	7870	63.5329	3.81	0	0	29.3914	Group 1 (lowest SES)	11.0581
14000US06029000300	0	4716	68.4012	0	0	0	22.1719	Group 1 (lowest SES)	11.3213
14000US06029000504	0	4816	42.6983	8.4507	0	8.1542	45.7376	Group 1 (lowest SES)	10.2682
14000US06029000600	0	7182	9.1213	20.4603	2.1757	0.5021	62.0084	Group 1 (lowest SES)	11.7117
14000US06029000907	0	2959	7.1942	3.777	0.3597	3.9568	81.1151	Group 1 (lowest SES)	8.96838
14000US06029001101	0	6210	8.4834	1.7536	1.09	4.3128	88.0569	Group 1 (lowest SES)	9.32711
14000US06029001102	0	6676	10.2823	0	0.4214	4.4669	88.1163	Group 1 (lowest SES)	9.68584
14000US06029001103	0	5674	5.122	4.8374	0.6098	4.6748	85	Group 1 (lowest SES)	11.7117
14000US06029001201	0	2862	8.5193	9.1278	0.6085	0	79.5132	Group 1 (lowest SES)	10.9309
14000US06029001202	0	6020	8.5222	11.1514	0	1.2693	80.3264	Group 1 (lowest SES)	12.4925
14000US06029001300	0	7926	0.7916	6.3015	1.8999	0.76	90.247	Group 1 (lowest SES)	12.4925
14000US06029001400	0	8393	2.4961	10.1092	4.4618	1.9033	82.5273	Group 1 (lowest SES)	10.9309
14000US06029001500	0	2633	5.5626	0.7585	0	0	93.6789	Group 1 (lowest SES)	11.7117
14000US06029001600	1	1866	17.1375	11.4878	0	0	61.7702	Group 1 (lowest SES)	12.4925
14000US06029001902	1	4874	9.551	19.9572	2.9936	3.5638	68.7099	Group 1 (lowest SES)	12.1021
14000US06029002000	0	6458	1.829	33.1774	0	2.1693	64.9936	Group 1 (lowest SES)	12.8829
14000US06029002100	0	3526	1.4582	8.749	0	10.0537	94.858	Group 1 (lowest SES)	10.9309
14000US06029002200	0	5038	1.3123	18.6789	0	1.7498	76.7717	Group 1 (lowest SES)	11.3213
14000US06029002301	0	10618	11.1707	0	0	0	88.8293	Group 1 (lowest SES)	10.762
14000US06029002302	0	3665	0	0	0	2.2186	100	Group 1 (lowest SES)	11.7117
14000US06029002400	0	8358	12.6152	0	0.3178	0.9533	84.3661	Group 1 (lowest SES)	5.28437
14000US06029002500	0	9152	4.0666	7.7169	0	9.2219	85.3987	Group 1 (lowest SES)	8.10538
14000US06029002600	0	3539	4.4118	6.4338	0.5515	1.1029	88.0515	Group 1 (lowest SES)	10.1317
14000US06029002700	0	6200	13.168	3.9118	0.4408	0.8264	82.2039	Group 1 (lowest SES)	9.45627
14000US06029002812	1	5180	9.8131	6.3418	2.9372	0.8011	73.1642	Group 1 (lowest SES)	13.7409
14000US06029002813	0	4362	10.7875	12.6214	8.0906	0	65.6958	Group 1 (lowest SES)	10.3123
14000US06029002814	1	4051	17.4031	3.6069	3.5167	2.2543	75.4734	Group 1 (lowest SES)	9.91346
14000US06029002816	0	5908	9.5757	9.805	1.7775	0	75.2867	Group 1 (lowest SES)	10.3707
14000US06029002817	0	5417	20.7275	24.6536	1.7898	0	52.194	Group 1 (lowest SES)	10.3707
14000US06029002900	0	7183	16.451	11.3678	4.8059	0	67.0055	Group 1 (lowest SES)	9.11855
14000US06029003000	0	7461	9.8473	6.9534	0	0.6431	86.6961	Group 1 (lowest SES)	8.78082
14000US06029003103	0	3796	9.8113	0	0	0	88.6792	Group 1 (lowest SES)	7.76765
14000US06029003115	0	5471	8.4763	5.7722	1.8201	0.416	83.3593	Group 1 (lowest SES)	8.78082
14000US06029003121	0	8312	1.36	11.5603	4.949	0.8689	83.3019	Group 1 (lowest SES)	9.794
14000US06029003303	0	1411	47.541	0	0	0	52.459	Group 1 (lowest SES)	4.74357
14000US06029003305	0	3306	40.7194	0	0	0	56.9784	Group 1 (lowest SES)	6.17922
14000US06029003400	0	4374	20.1408	0	0	0	79.2254	Group 1 (lowest SES)	7.38453
14000US06029003700	0	3344	16.2011	0.1862	0	0	80.1676	Group 1 (lowest SES)	5.09512
14000US06029004102	0	5535	4.934	0	0	0.2931	95.066	Group 1 (lowest SES)	8.27366
14000US06029004200	0	1393	12.743	2.1598	0	0	85.0972	Group 1 (lowest SES)	4.79688
14000US06029004301	0	8731	2.769	0	0.2454	0.5608	96.9856	Group 1 (lowest SES)	5.77238
14000US06029004402	0	4856	2.3731	0	0	0	97.5717	Group 1 (lowest SES)	9.32614
14000US06029004500	0	2841	4.491	0.1996	0.0998	0.5988	95.2096	Group 1 (lowest SES)	3.52548
14000US06029004701	0	11270	0.4971	0	0	0	99.5029	Group 1 (lowest SES)	7.19537
14000US06029004702	0	3733	1.3687	0	0	0	98.6313	Group 1 (lowest SES)	6.53711
14000US06029004800	0	9743	0.8311	0	1.4248	0	97.7441	Group 1 (lowest SES)	10.5614
14000US06029004901	0	5299	0.4226	0	11.5161	0	88.0613	Group 1 (lowest SES)	9.43367
14000US06029005003	0	4061	0.9346	1.6992	7.4766	0	89.8895	Group 1 (lowest SES)	7.93884
14000US06029005203	0	4830	87.8229	0	0	5.9041	6.2731	Group 1 (lowest SES)	0.840826
14000US06029005204	0	5446	79.4393	0	0	0.8178	8.7617	Group 1 (lowest SES)	1.69097
14000US06029005300	0	1876	70.4626	1.9573	0	0	20.8185	Group 1 (lowest SES)	0.668055
14000US06029005508	0	4231	16.0827	54.9865	0	2.2462	28.9308	Group 1 (lowest SES)	6.95778
14000US06029005600	0	2312	36.7619	26.0952	1.1429	0	26.6667	Group 1 (lowest SES)	7.17797
14000US06029005802	2	9234	13.2013	10.7591	0.495	1.8812	70.7921	Group 1 (lowest SES)	9.94539
14000US06029005900	0	3721	6.191	53.83	0	3.3578	44.596	Group 1 (lowest SES)	9.19676
14000US06029006201	0	2842	16.9774	0	0	0	82.1394	Group 1 (lowest SES)	5.90311
14000US06029006301	0	4098	3.2485	2.2827	0.7024	3.6874	91.3082	Group 1 (lowest SES)	7.70505
14000US06029006303	0	6110	6.1141	0	0	0	93.8859	Group 1 (lowest SES)	7.43274
14000US06029006304	0	4543	2.71	0	0	0	97.019	Group 1 (lowest SES)	9.41729
14000US06029006401	0	7591	0.8554	1.0998	0.8961	0	98.2485	Group 1 (lowest SES)	7.39901
14000US06029006403	0	6638	3.5621	0	0	0	96.4379	Group 1 (lowest SES)	6.75491
14000US06029006404	0	3160	0.8562	0	0	0	99.1438	Group 1 (lowest SES)	6.51993
14000US06029006500	0	4328	40.8879	0	0	0	56.0748	Group 1 (lowest SES)	4.0481
14000US06031000800	0	4878	25.6987	5.4533	0	2.1132	64.0082	Group 1 (lowest SES)	8.8559
14000US06031000900	1	8139	18.5792	5.8938	0	0.5074	74.395	Group 1 (lowest SES)	9.66098
14000US06031001002	0	4766	10.1274	4.0127	3.6306	0	82.2293	Group 1 (lowest SES)	11.2666
14000US06031001100	0	6999	6.0345	2.7155	0.6466	0	83.7069	Group 1 (lowest SES)	6.98658
14000US06031001300	0	5005	9.39	4.366	0	4.2464	80.2632	Group 1 (lowest SES)	6.69672
14000US06031001401	0	2530	0.8974	0	0	0	99.1026	Group 1 (lowest SES)	7.02993
14000US06031001402	0	2223	17.3418	0	0	0	82.6582	Group 1 (lowest SES)	8.10064
14000US06031001500	0	4506	17.4727	4.5242	0	0	80.4212	Group 1 (lowest SES)	6.84964
14000US06031001601	0	4427	15.1404	2.3199	0.3663	18.8034	71.3065	Group 1 (lowest SES)	1.59198
14000US06031001701	0	9591	5.2935	2.1751	0	0	94.7065	Group 1 (lowest SES)	3.8019
14000US06033000501	0	3036	63.9373	0	0	4.007	31.1847	Group 1 (lowest SES)	1.32678
14000US06033000502	0	2366	61.9753	2.963	0	0	18.5185	Group 1 (lowest SES)	6.93817
14000US06033000701	0	4237	52.521	16.0714	0	6.8277	23.2143	Group 1 (lowest SES)	6.97604
14000US06033000702	0	3939	35.2835	0	0	13.1413	60.9361	Group 1 (lowest SES)	4.79304
14000US06033000801	0	2787	36.25	2.5	0	6.9444	55.4167	Group 1 (lowest SES)	9.1047
14000US06033000802	0	4555	35.1736	2.7605	0	3.5619	55.7435	Group 1 (lowest SES)	10.166
14000US06035040304	0	1498	71.7579	0	0	6.9164	18.732	Group 1 (lowest SES)	9.79093
14000US06037101210	0	6052	30.7524	4.6019	1.3148	0	63.3309	Group 1 (lowest SES)	10.3122
14000US06037104105	0	6190	6.7655	2.8351	7.7964	0.6443	78.2861	Group 1 (lowest SES)	11.2591
14000US06037104203	0	5541	2.5419	0	0	1.1554	97.4581	Group 1 (lowest SES)	10.9777
14000US06037104701	0	4325	1.7276	6.0465	0	0	92.691	Group 1 (lowest SES)	11.8221
14000US06037104703	0	2311	0	6.1021	0	0	93.8979	Group 1 (lowest SES)	11.5406
14000US06037106407	0	3272	4.7764	6.6057	2.5407	0	86.0772	Group 1 (lowest SES)	10.1332
14000US06037117405	0	3723	0	0.6728	1.7662	0	97.561	Group 1 (lowest SES)	13.5749
14000US06037117408	0	3333	1.4821	10.898	5.1439	0	78.6399	Group 1 (lowest SES)	13.8577
14000US06037117510	0	4340	2.7545	1.3174	5.2096	0	89.6407	Group 1 (lowest SES)	13.2921
14000US06037117520	0	4133	2	6.56	7.6	0	84.32	Group 1 (lowest SES)	14.4233
14000US06037119340	0	4032	0	4.7718	0.3458	0	95.3665	Group 1 (lowest SES)	12.7811
14000US06037120020	0	3853	0	5.4054	7.9955	0	86.5991	Group 1 (lowest SES)	13.0093
14000US06037120030	0	2683	1.0323	2.1935	2.3226	0	94.4516	Group 1 (lowest SES)	13.0639
14000US06037120103	0	3399	1.3169	0.5761	2.8807	0	95.2263	Group 1 (lowest SES)	13.0829
14000US06037120104	0	2236	3.6965	0	5.2529	1.9455	86.3813	Group 1 (lowest SES)	12.7906
14000US06037120105	0	2872	0.7833	0	9.6606	0	89.5561	Group 1 (lowest SES)	12.0254
14000US06037120106	0	4663	0	0	3.2237	0	96.7763	Group 1 (lowest SES)	13.5749
14000US06037120107	0	3703	0	1.6559	3.5997	0	95.6084	Group 1 (lowest SES)	14.4233
14000US06037120108	0	4754	2.2407	1.5768	1.5768	0	94.1079	Group 1 (lowest SES)	13.2921
14000US06037121801	1	2999	3.6624	2.707	4.4586	0	84.3949	Group 1 (lowest SES)	13.1186
14000US06037122122	0	2652	1.9022	0	0.8152	1.7663	97.2826	Group 1 (lowest SES)	12.2987
14000US06037122410	0	3588	0	2.6696	2.7809	4.0044	97.2191	Group 1 (lowest SES)	13.3919
14000US06037122420	0	4381	10.0198	1.8849	5.5556	0	82.5397	Group 1 (lowest SES)	13.1186
14000US06037123010	0	3959	7.5758	1.2478	0	0	92.4242	Group 1 (lowest SES)	12.8453
14000US06037123203	0	3880	6.4728	13.3208	0	0	76.2664	Group 1 (lowest SES)	13.6652
14000US06037123204	0	3004	9.816	0	5.6748	0.9202	84.5092	Group 1 (lowest SES)	13.9385
14000US06037123206	0	2638	5.0086	0	0	0	94.3005	Group 1 (lowest SES)	13.3919
14000US06037123303	0	2987	23.5514	0	7.4766	0	68.972	Group 1 (lowest SES)	13.6652
14000US06037124204	0	2152	13.9738	0	2.1834	15.7205	68.1223	Group 1 (lowest SES)	12.8453
14000US06037127220	0	5005	10.4063	8.0278	2.9732	0.9911	76.0159	Group 1 (lowest SES)	12.8453
14000US06037127520	0	4544	7.5883	1.0518	4.5079	0	85.124	Group 1 (lowest SES)	12.7265
14000US06037127603	0	3154	6.8416	1.4995	1.4995	0.7498	90.1593	Group 1 (lowest SES)	12.4437
14000US06037127604	0	3093	5.7803	2.7457	11.9942	0	79.4798	Group 1 (lowest SES)	12.1608
14000US06037127605	0	3998	0.3846	1.5385	3.8462	0	91.6154	Group 1 (lowest SES)	12.1608
14000US06037127805	0	3785	4.2806	8.918	4.8751	0	78.8347	Group 1 (lowest SES)	13.0639
14000US06037127806	0	3253	11.4987	3.876	4.0052	0	79.5866	Group 1 (lowest SES)	13.2921
14000US06037127910	0	4960	2.9361	8.2902	4.3178	0	84.456	Group 1 (lowest SES)	12.2987
14000US06037128102	0	4976	14.595	3.2077	5.1323	0.9623	77.065	Group 1 (lowest SES)	12.8453
14000US06037128210	0	5247	2.4659	4.218	2.2064	0	93.965	Group 1 (lowest SES)	12.572
14000US06037128302	0	4832	5.6487	2.6478	0.0883	0	90.6443	Group 1 (lowest SES)	13.0093
14000US06037134522	0	4305	6.3301	1.2019	2.2436	0	87.6603	Group 1 (lowest SES)	8.82921
14000US06037183520	0	3787	5.058	0.1054	2.1075	0	88.8303	Group 1 (lowest SES)	12.6901
14000US06037183810	0	4406	2.4155	0	0	9.4686	97.5845	Group 1 (lowest SES)	13.2944
14000US06037183820	0	4023	2.3445	0	2.1641	0	95.4914	Group 1 (lowest SES)	13.8987
14000US06037185320	0	2970	1.0448	0	3.7313	0	96.1194	Group 1 (lowest SES)	15.1073
14000US06037186301	0	3074	3.3987	3.0065	10.0654	0	84.0523	Group 1 (lowest SES)	12.6901
14000US06037186401	0	3437	0.8929	0	8.631	0	90.4762	Group 1 (lowest SES)	13.2944
14000US06037190520	0	3873	23.6641	0	8.5878	0	67.7481	Group 1 (lowest SES)	13.9065
14000US06037190801	0	2693	0	4.6667	2	8.6667	93.3333	Group 1 (lowest SES)	15.019
14000US06037190901	0	4429	4.1249	14.7157	6.1315	0	72.2408	Group 1 (lowest SES)	14.4627
14000US06037190902	0	3835	6.7935	1.6304	0	0	82.2011	Group 1 (lowest SES)	14.7408
14000US06037191203	0	2466	6.8681	3.022	25.8242	0	56.3187	Group 1 (lowest SES)	14.7408
14000US06037191410	0	4932	2.3236	3.8726	8.864	0	81.7556	Group 1 (lowest SES)	14.7408
14000US06037191620	0	2691	3.3962	0	4.717	0	91.8868	Group 1 (lowest SES)	15.019
14000US06037191710	0	2734	17.2113	0	1.3072	0	73.8562	Group 1 (lowest SES)	14.4627
14000US06037191720	0	3459	4.662	0	0	0	95.338	Group 1 (lowest SES)	14.4627
14000US06037192610	0	4117	0	0	8.7675	0	87.8018	Group 1 (lowest SES)	15.2971
14000US06037192620	0	3747	0	0	12.4138	0	84.3678	Group 1 (lowest SES)	15.5752
14000US06037199120	0	4377	0	2.3663	9.7283	0	89.6582	Group 1 (lowest SES)	15.7116
14000US06037199201	0	3650	0	0	24.8	3.1	75.2	Group 1 (lowest SES)	15.4094
14000US06037199400	0	4396	2.0882	7.8886	6.8445	0	79.6984	Group 1 (lowest SES)	14.503
14000US06037199700	0	3119	0	0	4.3408	0	95.6592	Group 1 (lowest SES)	16.9201
14000US06037199800	0	5428	0.7553	0	19.3353	3.1722	79.9094	Group 1 (lowest SES)	15.7116
14000US06037199900	0	2799	0	0	11.6244	0	88.3756	Group 1 (lowest SES)	15.7116
14000US06037201503	0	3446	0	1.0152	6.802	0	96.4467	Group 1 (lowest SES)	13.5965
14000US06037203100	0	4426	0	0	0	0.6126	100	Group 1 (lowest SES)	15.7116
14000US06037203300	0	1982	0.8444	24.3667	2.8951	0.8444	70.3257	Group 1 (lowest SES)	17.8266
14000US06037203500	0	2984	1.5278	0	9.8611	0	89.8611	Group 1 (lowest SES)	17.8266
14000US06037203710	0	3161	0.3205	1.2821	1.6026	0	98.6111	Group 1 (lowest SES)	17.0898
14000US06037203720	0	4237	0	0	0	0	100	Group 1 (lowest SES)	17.4005
14000US06037203800	0	4941	0	0	2.8169	0.593	97.702	Group 1 (lowest SES)	16.7791
14000US06037204110	0	3299	6.4516	0	0	0	93.5484	Group 1 (lowest SES)	16.7791
14000US06037204120	0	2960	1.1688	0	0	0	98.8312	Group 1 (lowest SES)	16.7791
14000US06037204200	0	3680	0	0	0	0	100	Group 1 (lowest SES)	17.0898
14000US06037204300	0	4986	0.5747	0	0	0	99.4253	Group 1 (lowest SES)	18.022
14000US06037204410	0	2309	0	0	0	0	99.3404	Group 1 (lowest SES)	19.3373
14000US06037204420	0	3094	0	0	0.4728	1.4184	99.5272	Group 1 (lowest SES)	18.6434
14000US06037204600	0	4121	0	0	1.0526	0	98.9474	Group 1 (lowest SES)	18.6434
14000US06037204810	0	5462	0	7.2827	0	0.7831	92.7173	Group 1 (lowest SES)	16.7791
14000US06037204910	0	3263	0	0	0.738	0.492	100	Group 1 (lowest SES)	16.7791
14000US06037204920	0	2639	2.957	0	0	1.2097	97.043	Group 1 (lowest SES)	16.1576
14000US06037205120	0	3521	1.2093	3.2558	1.1163	0	94.4186	Group 1 (lowest SES)	15.8469
14000US06037206010	0	3943	1.6548	0	24.2317	0	72.104	Group 1 (lowest SES)	16.3159
14000US06037206032	0	5185	5.5215	0.3506	0.6135	0	93.5145	Group 1 (lowest SES)	19.8863
14000US06037206050	0	2010	0	8.5546	0	0	89.3805	Group 1 (lowest SES)	18.022
14000US06037206200	9	3971	0	18.3036	28.5714	0	53.125	Group 1 (lowest SES)	20.8376
14000US06037207102	0	2866	0	0	53.1792	0	46.8208	Group 1 (lowest SES)	19.3373
14000US06037207103	0	2324	0	0	100	0	0	Group 1 (lowest SES)	18.1287
14000US06037208301	0	2217	0	1.2739	0	6.5287	98.2484	Group 1 (lowest SES)	16.4096
14000US06037208302	0	4741	0	0	3.8567	8.4481	96.8779	Group 1 (lowest SES)	16.1315
14000US06037208401	0	4479	0	0	7.1579	3.7895	92.1053	Group 1 (lowest SES)	16.1315
14000US06037208502	0	3933	1.5764	0	7.1921	0	91.2315	Group 1 (lowest SES)	15.8534
14000US06037208802	0	3533	5.5409	0	7.3879	0	82.5858	Group 1 (lowest SES)	16.4096
14000US06037209102	0	5734	0	3.4892	2.5241	1.4848	93.9866	Group 1 (lowest SES)	16.6877
14000US06037209300	0	4684	2.9356	0	2.3674	0	92.4242	Group 1 (lowest SES)	17.9089
14000US06037209510	0	3004	0.1337	3.877	20.0535	2.9412	70.0535	Group 1 (lowest SES)	17.244
14000US06037209810	0	2668	0.5405	0	2.1622	0	96.036	Group 1 (lowest SES)	17.2903
14000US06037209820	0	3262	0	0	2.8375	5.8469	95.7868	Group 1 (lowest SES)	17.3366
14000US06037210010	0	3712	0	0	0	0	100	Group 1 (lowest SES)	18.2333
14000US06037212102	0	2301	0	34.127	17.7249	5.5556	42.5926	Group 1 (lowest SES)	16.1315
14000US06037212204	0	3383	0	12.2538	10.0656	0	78.4464	Group 1 (lowest SES)	16.4096
14000US06037212305	0	3126	0.58	3.9443	12.645	0	80.7425	Group 1 (lowest SES)	16.1315
14000US06037212306	0	3366	0	0	21.6176	0	76.3235	Group 1 (lowest SES)	16.1315
14000US06037213201	0	4330	0	0	28.8399	2.5327	71.1601	Group 1 (lowest SES)	15.8534
14000US06037213202	0	3734	0	4.3597	6.6757	1.4986	88.9646	Group 1 (lowest SES)	16.1362
14000US06037213320	0	2474	0	0	17.9747	0	82.0253	Group 1 (lowest SES)	16.4351
14000US06037213401	0	5285	0	1.213	11.7513	0	87.0356	Group 1 (lowest SES)	16.6877
14000US06037213402	0	4933	0	12.8782	11.0939	0	84.4065	Group 1 (lowest SES)	17.2903
14000US06037218120	0	4652	2.261	15.4162	12.0247	0.8222	70.298	Group 1 (lowest SES)	15.842
14000US06037218210	0	3949	4.287	5.1258	1.1184	0	89.4688	Group 1 (lowest SES)	14.9453
14000US06037218702	0	2120	2.6087	16.9565	0	0	78.6957	Group 1 (lowest SES)	14.9453
14000US06037218900	0	6033	0	46.0282	2.5984	0	51.0022	Group 1 (lowest SES)	15.5431
14000US06037219020	0	4940	4.5714	22.9388	0	0	70.7755	Group 1 (lowest SES)	14.9453
14000US06037219300	0	4163	3.7375	21.8439	1.0797	0	69.3522	Group 1 (lowest SES)	14.6464
14000US06037219800	0	2810	0	10.8766	1.461	0	87.6623	Group 1 (lowest SES)	15.6356
14000US06037219901	0	4165	2.9412	4.7667	0.2028	0	90.7708	Group 1 (lowest SES)	16.3258
14000US06037221110	0	3837	2.3928	0	0.8973	8.1755	96.7099	Group 1 (lowest SES)	17.3366
14000US06037221120	0	3145	0	1.9557	0	0	100	Group 1 (lowest SES)	17.3366
14000US06037221210	0	3230	1.8678	2.1552	4.7414	2.4425	91.2356	Group 1 (lowest SES)	16.7388
14000US06037221220	0	3659	0	0	9.976	2.7644	90.024	Group 1 (lowest SES)	17.3366
14000US06037221302	0	5028	1.3514	10.8108	2.7992	0	84.0734	Group 1 (lowest SES)	16.1409
14000US06037221303	0	2844	1.7713	0	2.7375	0	92.7536	Group 1 (lowest SES)	15.842
14000US06037221304	0	3548	0	3.5011	15.7549	0	80.744	Group 1 (lowest SES)	15.5431
14000US06037221401	0	3618	3.8177	17.1182	0	0	73.0296	Group 1 (lowest SES)	15.842
14000US06037221402	0	2740	4.3876	30.8958	7.1298	0	56.8556	Group 1 (lowest SES)	16.4398
14000US06037221500	0	4194	0	20.3291	1.8393	0	77.8316	Group 1 (lowest SES)	16.4398
14000US06037221601	0	3130	4.8666	11.617	0	0	82.5746	Group 1 (lowest SES)	16.7388
14000US06037221602	0	2919	0	0.8568	4.284	0	93.5129	Group 1 (lowest SES)	17.9344
14000US06037221710	0	2691	0	2.6549	0	0	100	Group 1 (lowest SES)	16.7388
14000US06037221810	0	2811	2.7933	12.5698	0	1.9553	84.6369	Group 1 (lowest SES)	16.1409
14000US06037221820	0	2316	0	0	100	0	0	Group 1 (lowest SES)	16.1409
14000US06037221900	0	3802	0	23.1061	4.5455	0	72.3485	Group 1 (lowest SES)	16.1409
14000US06037222200	0	3876	4.5272	8.4507	1.3078	0	87.1227	Group 1 (lowest SES)	15.842
14000US06037222500	0	5444	2.4782	16.7448	0.5358	2.0764	79.3034	Group 1 (lowest SES)	15.5431
14000US06037222600	0	5456	2.9062	24.7028	0	0	72.391	Group 1 (lowest SES)	15.842
14000US06037224020	0	2476	0	2.4779	0	0	97.5221	Group 1 (lowest SES)	18.5322
14000US06037224200	0	2613	0	0	0	0	98.8836	Group 1 (lowest SES)	18.2333
14000US06037224410	0	3167	0	5.4422	0	0	95.6916	Group 1 (lowest SES)	17.3366
14000US06037224420	1	2676	0	1.1146	0	0	98.8854	Group 1 (lowest SES)	17.9344
14000US06037224600	0	3323	0	5.079	0	2.2573	95.3725	Group 1 (lowest SES)	18.2333
14000US06037224700	0	6456	19.6721	0	32.7869	0	31.1475	Group 1 (lowest SES)	18.2333
14000US06037226001	0	2531	0	10.6832	0	0	89.3168	Group 1 (lowest SES)	17.6675
14000US06037226002	0	1754	0	0	8.6538	0	73.0769	Group 1 (lowest SES)	19.5756
14000US06037226410	0	3501	0	0	0	0	100	Group 1 (lowest SES)	17.3366
14000US06037226420	0	5345	0	3.9474	1.7313	0	94.3213	Group 1 (lowest SES)	17.3366
14000US06037226700	0	7640	0	0.9551	0.9136	0	99.0864	Group 1 (lowest SES)	17.3366
14000US06037227010	0	5552	0.7614	6.1421	0	5.0254	93.0964	Group 1 (lowest SES)	17.4005
14000US06037227020	0	3647	0	3.5892	0	0	96.4108	Group 1 (lowest SES)	17.0377
14000US06037228210	0	4160	0	6.332	0.3089	4.3243	95.2896	Group 1 (lowest SES)	16.1576
14000US06037228220	0	4312	0.9675	9.6752	0.4838	0.4838	89.3573	Group 1 (lowest SES)	16.1576
14000US06037228310	0	4518	0	1.0753	0	0	98.9247	Group 1 (lowest SES)	16.7388
14000US06037228320	0	3081	0	3.4682	0	0.8671	97.1098	Group 1 (lowest SES)	16.1409
14000US06037228410	0	3469	1.2133	0	0	0	98.7867	Group 1 (lowest SES)	17.0377
14000US06037228420	0	3160	0.7449	8.6592	0	0	90.5959	Group 1 (lowest SES)	16.4398
14000US06037228500	0	5109	0	14.165	0	0	85.835	Group 1 (lowest SES)	15.842
14000US06037228600	0	5125	0.2391	1.1955	0	0.3586	98.5655	Group 1 (lowest SES)	15.5431
14000US06037228710	0	3944	0	9.9017	0.3779	0	90.0983	Group 1 (lowest SES)	15.842
14000US06037228720	0	4835	0.9604	7.1429	0	3.0012	92.3169	Group 1 (lowest SES)	15.842
14000US06037228800	0	5901	0	3.0622	0	0	96.9378	Group 1 (lowest SES)	16.1576
14000US06037228900	0	2650	0	8.9928	0	0	91.7266	Group 1 (lowest SES)	16.7791
14000US06037229200	0	4648	0	14.021	0	1.2087	85.979	Group 1 (lowest SES)	15.5431
14000US06037229300	0	5753	0	5.4519	0	0	93.5658	Group 1 (lowest SES)	15.842
14000US06037229410	0	3571	0.6792	4.9057	0	0	94.4151	Group 1 (lowest SES)	15.842
14000US06037229420	0	4942	0.2734	4.702	0	0	95.5714	Group 1 (lowest SES)	16.1409
14000US06037231100	0	3339	0	3.1455	0	0.7864	95.4128	Group 1 (lowest SES)	19.13
14000US06037231210	0	3516	0	12.4736	0	5.1797	90.3805	Group 1 (lowest SES)	15.2442
14000US06037231220	0	4671	7.8691	21.2396	1.1838	0	68.3148	Group 1 (lowest SES)	15.842
14000US06037231300	0	5444	6.0336	7.4184	3.6597	0	81.998	Group 1 (lowest SES)	15.2442
14000US06037231600	0	7278	1.4846	29.7985	0	0	68.6108	Group 1 (lowest SES)	14.9453
14000US06037231710	0	3955	0	5.7319	0	0	91.8871	Group 1 (lowest SES)	15.842
14000US06037231720	0	4937	1.5574	10.1639	0	0	88.2787	Group 1 (lowest SES)	16.4398
14000US06037231800	0	5080	0	4.4406	0	1.3841	91.4648	Group 1 (lowest SES)	16.7388
14000US06037231900	0	5576	0	8.3476	0.6289	0	88.2218	Group 1 (lowest SES)	16.4398
14000US06037232110	0	2890	0	9.6081	0	0	90.3919	Group 1 (lowest SES)	15.2442
14000US06037232120	0	5987	2.1047	14.929	5.3353	0	77.6309	Group 1 (lowest SES)	16.1409
14000US06037232200	0	3255	0.6849	28.4932	0	0	70.137	Group 1 (lowest SES)	14.9453
14000US06037232400	0	7322	1.216	30.5153	1.2739	0	64.3312	Group 1 (lowest SES)	14.0486
14000US06037232500	0	4700	0	15.1073	0	0	83.7768	Group 1 (lowest SES)	14.3475
14000US06037232600	0	6339	3.2204	12.9373	0	0.111	83.8423	Group 1 (lowest SES)	14.3475
14000US06037232700	0	6588	0	16.1475	0	0	82.8141	Group 1 (lowest SES)	17.0377
14000US06037232800	0	4086	0	3.0736	0	0	96.3545	Group 1 (lowest SES)	17.6355
14000US06037234501	0	2744	3.4417	53.1549	0	0	41.6826	Group 1 (lowest SES)	13.7497
14000US06037234502	0	2945	2.8881	53.4296	0	0	49.4585	Group 1 (lowest SES)	13.7497
14000US06037234901	0	2967	0	32.9302	0	0	67.0698	Group 1 (lowest SES)	14.9453
14000US06037234902	0	3924	0	28.8043	1.1957	0	58.913	Group 1 (lowest SES)	13.7497
14000US06037235202	0	4529	0	55.9633	0	0	37.6147	Group 1 (lowest SES)	13.1519
14000US06037236100	0	5808	0	48.4361	0	0	45.6658	Group 1 (lowest SES)	13.7497
14000US06037236203	0	3181	0	41.5855	7.3713	1.2517	35.8832	Group 1 (lowest SES)	13.7497
14000US06037237101	0	4131	1.0031	24.3827	0.463	0.5401	72.4537	Group 1 (lowest SES)	14.6464
14000US06037237102	0	3357	0	3.2738	0	0	96.0317	Group 1 (lowest SES)	17.3366
14000US06037237201	0	3582	3.3565	29.7454	1.3889	0.8102	65.162	Group 1 (lowest SES)	14.3475
14000US06037237300	0	5387	0	47.6143	0.5964	0	51.7893	Group 1 (lowest SES)	14.0486
14000US06037237401	0	4086	0	8.4871	0	0.5535	91.5129	Group 1 (lowest SES)	14.6464
14000US06037237402	0	3234	0	10.0639	0	0	81.4696	Group 1 (lowest SES)	14.3475
14000US06037237500	0	2990	0.7769	32.5194	0	0.8879	66.7037	Group 1 (lowest SES)	14.9453
14000US06037237600	0	3902	0.7061	14.8279	0	1.2357	84.466	Group 1 (lowest SES)	18.2333
14000US06037237710	0	4248	0	9.0333	0	0	87.7971	Group 1 (lowest SES)	17.0377
14000US06037237720	0	3753	1.6023	13.6198	0	0	84.268	Group 1 (lowest SES)	16.7388
14000US06037238310	0	5018	0	17.5197	0	0	82.4803	Group 1 (lowest SES)	16.7388
14000US06037238320	0	4090	0	22.3843	1.078	0	78.3133	Group 1 (lowest SES)	16.7388
14000US06037239201	0	3913	0	13.9983	0	1.0897	86.0017	Group 1 (lowest SES)	17.6355
14000US06037239202	0	5682	0	9.8999	0	0	92.3248	Group 1 (lowest SES)	15.842
14000US06037239310	0	4026	0	14.4789	0	0	93.397	Group 1 (lowest SES)	18.2333
14000US06037239320	0	4179	0	8.351	0	8.8464	91.2243	Group 1 (lowest SES)	14.9453
14000US06037239330	0	2689	0	3.0788	0	0	95.5665	Group 1 (lowest SES)	16.1409
14000US06037239501	0	3622	1.6252	15.5832	1.434	0	82.7916	Group 1 (lowest SES)	15.5431
14000US06037239502	0	3726	0.1748	16.521	0	0	83.3042	Group 1 (lowest SES)	15.5431
14000US06037239601	0	3629	0	7.7933	0	0	90.3678	Group 1 (lowest SES)	17.3366
14000US06037239602	0	3805	0	17.9352	0.6782	0	83.4213	Group 1 (lowest SES)	17.3366
14000US06037239701	0	5015	0	14.4855	0	0.4474	85.5145	Group 1 (lowest SES)	17.3366
14000US06037239702	0	4096	0	38.2533	0	0	61.7467	Group 1 (lowest SES)	16.7388
14000US06037239801	0	3586	0	9.3004	0	0	93.0864	Group 1 (lowest SES)	15.5431
14000US06037239802	0	5623	0	28.1334	1.0758	1.4524	70.0377	Group 1 (lowest SES)	14.3475
14000US06037240010	0	3697	0	21.4905	0	0	78.5095	Group 1 (lowest SES)	14.3475
14000US06037240020	0	5232	0	23.2014	0	1.3189	77.6379	Group 1 (lowest SES)	13.7497
14000US06037240200	0	5311	0	19.1937	0	1.083	82.1901	Group 1 (lowest SES)	16.1409
14000US06037240300	0	5803	3.8992	28.816	0.3804	0	66.9044	Group 1 (lowest SES)	16.1409
14000US06037240401	0	6184	0	12.8586	0.7913	0	86.3501	Group 1 (lowest SES)	17.1859
14000US06037240402	0	4107	0	40.5899	0	0	61.0955	Group 1 (lowest SES)	17.7018
14000US06037240500	0	7466	0	30.3777	0	0	69.6223	Group 1 (lowest SES)	17.1859
14000US06037240600	0	6325	0.8708	29.2851	0	0	69.8442	Group 1 (lowest SES)	15.3924
14000US06037240800	0	4296	0.9378	23.1884	0	0.7673	75.8738	Group 1 (lowest SES)	16.1213
14000US06037240900	0	6355	0	26.3022	0	0	73.6978	Group 1 (lowest SES)	15.8052
14000US06037241001	0	4429	0	27.641	0	0	71.803	Group 1 (lowest SES)	17.0696
14000US06037241002	0	4065	0	43.7414	0	0	56.2586	Group 1 (lowest SES)	15.1729
14000US06037241110	0	3269	1.556	21.1618	0	0	79.2531	Group 1 (lowest SES)	16.4374
14000US06037241120	0	5137	0	32.8794	0	0.5837	67.1206	Group 1 (lowest SES)	17.7018
14000US06037241201	0	2937	0	11.4875	0	0	87.7761	Group 1 (lowest SES)	17.7018
14000US06037241202	0	5436	0	25.8103	0	1.2964	71.2434	Group 1 (lowest SES)	17.7018
14000US06037241300	0	2453	6.199	49.1028	0	0	49.5922	Group 1 (lowest SES)	16.4374
14000US06037241400	0	3644	0	15.8685	2.2535	0	78.4038	Group 1 (lowest SES)	15.8052
14000US06037242000	0	4054	3.1502	22.1978	0	2.1245	75.2381	Group 1 (lowest SES)	16.0174
14000US06037242200	0	6183	0	26.6102	0	0	75.0823	Group 1 (lowest SES)	15.8469
14000US06037242300	0	5103	0	7.6766	2.9683	2.61	85.3634	Group 1 (lowest SES)	16.5044
14000US06037242600	0	4745	0	34.4403	0	0	65.1312	Group 1 (lowest SES)	15.4378
14000US06037242700	0	5945	0.4658	17.6501	1.294	0	80.9524	Group 1 (lowest SES)	15.0705
14000US06037243100	0	6490	2.2677	38.9963	0	0	59.4052	Group 1 (lowest SES)	14.4908
14000US06037265303	0	4889	82.6087	8.6957	8.6957	0	17.3913	Group 1 (lowest SES)	9.74369
14000US06037275500	0	5478	3.4864	8.4184	3.2313	0	80.7823	Group 1 (lowest SES)	14.9653
14000US06037292000	0	6314	2.7881	15.4895	6.5675	0	62.3296	Group 1 (lowest SES)	14.4376
14000US06037293202	0	6623	0	9.9631	5.8118	0	83.2565	Group 1 (lowest SES)	14.4376
14000US06037294120	0	2545	1.3994	5.7051	2.9064	6.3509	89.9892	Group 1 (lowest SES)	13.2776
14000US06037294620	0	4755	2.7687	0	0	7.9805	97.2313	Group 1 (lowest SES)	12.59
14000US06037294701	0	3229	0	0.8712	0	5.3243	97.8703	Group 1 (lowest SES)	12.9338
14000US06037294810	0	4269	1.0121	3.4413	1.0121	1.2821	92.78	Group 1 (lowest SES)	13.7501
14000US06037294820	0	3631	0	0	0.4886	5.456	99.5114	Group 1 (lowest SES)	14.4376
14000US06037294830	0	3892	0	0.5993	1.3699	5.9075	98.0308	Group 1 (lowest SES)	14.0939
14000US06037294900	0	3637	2.2562	0	0	3.5455	92.1031	Group 1 (lowest SES)	15.1251
14000US06037296210	0	3189	3.0242	3.2258	0	0	87.2984	Group 1 (lowest SES)	11.8177
14000US06037296220	0	4405	0	21.1394	0	0	78.6357	Group 1 (lowest SES)	11.2603
14000US06037296500	0	3867	1.0557	9.9808	2.5912	0	85.6046	Group 1 (lowest SES)	10.3219
14000US06037296600	0	5194	10.6413	1.8323	0.7752	0.9161	86.117	Group 1 (lowest SES)	10.0091
14000US06037297110	0	4635	3.7788	8.1106	0	0	85.8065	Group 1 (lowest SES)	10.3219
14000US06037302201	0	3862	78.7879	3.7433	6.2389	0	9.4474	Group 1 (lowest SES)	15.7116
14000US06037302202	1	5363	51.5211	0	10.5986	0	37.8803	Group 1 (lowest SES)	15.3413
14000US06037302401	2	6734	54.8673	0	18.6645	0	26.4682	Group 1 (lowest SES)	15.019
14000US06037302504	0	4297	35.1948	0	23.3766	0	34.4156	Group 1 (lowest SES)	14.503
14000US06037302505	0	4536	43.0351	6.6818	11.778	1.359	37.8256	Group 1 (lowest SES)	13.8786
14000US06037310701	2	2326	70.6215	0	7.9096	0	12.1469	Group 1 (lowest SES)	12.4819
14000US06037320201	0	4556	1.7747	0	0	0	98.2253	Group 1 (lowest SES)	11.8221
14000US06037402303	0	4064	5.4872	0.3784	0	0.1892	92.4314	Group 1 (lowest SES)	13.3788
14000US06037402304	0	4252	1.6445	1.0963	3.2106	5.1684	95.1449	Group 1 (lowest SES)	13.5018
14000US06037402501	0	5873	0.2443	4.2013	0.3908	0	96.1407	Group 1 (lowest SES)	12.6016
14000US06037402702	0	6779	2.8298	10.2103	0	4.4742	87.457	Group 1 (lowest SES)	13.3788
14000US06037402801	0	4921	0	0	2.4656	14.4495	97.5344	Group 1 (lowest SES)	13.3788
14000US06037432700	0	5853	0.9809	0	15.3134	0	83.7057	Group 1 (lowest SES)	15.015
14000US06037432801	0	2671	0	0	14.574	0	85.426	Group 1 (lowest SES)	14.0957
14000US06037432802	0	5242	0	1.0973	6.0717	0	89.8317	Group 1 (lowest SES)	12.8221
14000US06037433102	0	4536	0	0	27.7839	0	73.4289	Group 1 (lowest SES)	12.8221
14000US06037433302	0	1573	0	1.3793	1.8391	0	97.7011	Group 1 (lowest SES)	14.0957
14000US06037433403	0	4669	0	0	5.5085	0	95.1977	Group 1 (lowest SES)	14.0957
14000US06037433501	0	1870	0	0	0	0	100	Group 1 (lowest SES)	13.6583
14000US06037433504	0	4932	0	1.9913	13.5657	0	84.9409	Group 1 (lowest SES)	12.8737
14000US06037433602	0	2965	0	0	58.6047	0	40.9302	Group 1 (lowest SES)	12.2646
14000US06037433901	0	5946	0	0.6105	12.3321	0.9768	87.0574	Group 1 (lowest SES)	14.0957
14000US06037434003	0	4532	3.0911	0	5.5138	0.1671	91.3952	Group 1 (lowest SES)	12.686
14000US06037462002	0	4161	4.2079	13.0363	0	0	83.8284	Group 1 (lowest SES)	10.6055
14000US06037481711	0	4341	4.9091	0	82.9091	0	12.1818	Group 1 (lowest SES)	12.8221
14000US06037482201	0	4006	0	0	57.6169	0	45.7014	Group 1 (lowest SES)	11.9859
14000US06037482301	0	4893	2.9234	0	67.2379	0	26.3105	Group 1 (lowest SES)	12.8221
14000US06037482303	0	6084	0	0	47.9891	3.1357	51.1929	Group 1 (lowest SES)	12.8221
14000US06037482304	0	3437	0.5637	0	36.4149	0	61.894	Group 1 (lowest SES)	12.2646
14000US06037501504	1	3359	0.9202	0	1.8405	0	97.2393	Group 1 (lowest SES)	12.0819
14000US06037501803	0	4396	11.8962	0.2884	0	0	87.0944	Group 1 (lowest SES)	12.686
14000US06037530101	0	5371	0.5573	2.3885	0	0	99.4427	Group 1 (lowest SES)	13.6422
14000US06037530301	0	2105	4.1516	0	1.6245	0	91.1552	Group 1 (lowest SES)	17.071
14000US06037530400	0	3590	0	18.1188	18.8119	0	65.8416	Group 1 (lowest SES)	15.5187
14000US06037530500	0	3738	4.0897	0	10.2902	0	85.6201	Group 1 (lowest SES)	16.7791
14000US06037530902	0	3858	0.8621	0	0.7759	0.7759	98.3621	Group 1 (lowest SES)	16.1576
14000US06037531101	0	4973	0	0	0	0	99.1803	Group 1 (lowest SES)	16.7791
14000US06037531102	0	3524	0.485	0.9699	0	0	99.515	Group 1 (lowest SES)	16.4684
14000US06037531201	0	5343	0	0	0	0	100	Group 1 (lowest SES)	16.4684
14000US06037531301	0	4972	1.2579	0	0	0.6918	98.7421	Group 1 (lowest SES)	18.3327
14000US06037531302	0	6142	1.5817	0	0	0	98.4183	Group 1 (lowest SES)	16.7791
14000US06037531502	0	3339	0	0	0	0	100	Group 1 (lowest SES)	16.1576
14000US06037531503	0	2802	0	0	0	0	100	Group 1 (lowest SES)	16.7791
14000US06037531504	0	4280	0	0	0	0	100	Group 1 (lowest SES)	17.4005
14000US06037531602	0	4613	0	0	0	0	100	Group 1 (lowest SES)	16.7791
14000US06037531604	0	3758	1.0753	0	0	0.8961	98.9247	Group 1 (lowest SES)	16.7791
14000US06037531701	0	5421	7.2327	0	0	1.6981	92.7673	Group 1 (lowest SES)	15.8308
14000US06037531702	1	4725	0	0	0	0	100	Group 1 (lowest SES)	16.4684
14000US06037531901	0	6160	0	1.2776	0.9292	0	97.7933	Group 1 (lowest SES)	15.1925
14000US06037532001	0	2822	0	0	5.0633	0	100	Group 1 (lowest SES)	14.2623
14000US06037532002	0	3438	0.6593	0	2.5275	4.0659	96.8132	Group 1 (lowest SES)	14.2623
14000US06037532101	1	6520	0	1.2507	1.9281	3.8041	94.8411	Group 1 (lowest SES)	14.2623
14000US06037532304	0	4176	0	1.3015	0	0	99.6746	Group 1 (lowest SES)	14.9147
14000US06037532603	0	3137	0.611	0	0	0	99.389	Group 1 (lowest SES)	14.9147
14000US06037532605	0	3122	0	2.7677	0	0	97.2323	Group 1 (lowest SES)	14.9147
14000US06037532606	0	4386	2.6064	0	0	0	97.3936	Group 1 (lowest SES)	14.9147
14000US06037532700	0	3408	0	1.6784	0	0	98.3216	Group 1 (lowest SES)	16.7791
14000US06037532800	0	4334	0.5886	5.0618	0	1.2949	95.0559	Group 1 (lowest SES)	16.46
14000US06037532900	0	7226	0.7277	2.012	0	3.0394	97.2603	Group 1 (lowest SES)	16.1493
14000US06037533001	0	4270	0	5.7098	0	0	94.2902	Group 1 (lowest SES)	16.4684
14000US06037533002	0	2647	0	0	0	0	94.9292	Group 1 (lowest SES)	14.9147
14000US06037533103	0	3325	0.8679	1.1572	4.7252	0	97.9749	Group 1 (lowest SES)	14.9147
14000US06037533104	0	4520	0.7779	0	0	0	99.2221	Group 1 (lowest SES)	14.9147
14000US06037533105	0	2533	0	0	0	0	100	Group 1 (lowest SES)	14.9147
14000US06037533106	0	1583	0	1.5464	0	0	100	Group 1 (lowest SES)	14.604
14000US06037533107	0	3480	0	0	0	0.6179	100	Group 1 (lowest SES)	14.2933
14000US06037533201	0	2915	3.8732	0	0	0	96.1268	Group 1 (lowest SES)	14.9147
14000US06037533203	0	2013	0	0	0	0	97.5575	Group 1 (lowest SES)	14.2933
14000US06037533300	0	3380	1.412	0.5814	0	0	97.3422	Group 1 (lowest SES)	14.9147
14000US06037533402	0	4067	1.3345	0	0	0	98.6655	Group 1 (lowest SES)	14.604
14000US06037533403	0	2939	0	0	0	0.9736	99.0264	Group 1 (lowest SES)	14.9147
14000US06037533501	0	3129	0	0	0	1.6787	100	Group 1 (lowest SES)	14.9147
14000US06037533502	0	2155	4.7458	0	0	0	95.2542	Group 1 (lowest SES)	14.2933
14000US06037533503	0	2159	0	5.3292	0	0	94.9843	Group 1 (lowest SES)	14.604
14000US06037533601	0	4758	2.5535	0	0	0	97.4465	Group 1 (lowest SES)	14.9147
14000US06037533602	0	5588	5.5461	0	0	0	88.9643	Group 1 (lowest SES)	14.9147
14000US06037533603	0	6869	9.2798	0	0	1.74	90.7202	Group 1 (lowest SES)	14.9147
14000US06037533701	0	3134	0.6397	0	0	0	99.3603	Group 1 (lowest SES)	14.604
14000US06037533702	0	3616	0.5015	0.5015	0.5015	0	98.4955	Group 1 (lowest SES)	14.2933
14000US06037533703	0	4753	0	0	0	0	100	Group 1 (lowest SES)	14.2933
14000US06037533803	0	6320	19.4013	0	0.6333	0	79.9655	Group 1 (lowest SES)	15.2255
14000US06037533804	0	4410	0	0	0.8019	1.1227	99.1981	Group 1 (lowest SES)	14.604
14000US06037533806	0	3820	0	6.4957	0	0	93.5043	Group 1 (lowest SES)	14.2933
14000US06037533902	0	4204	0.3897	0	0	0.5456	99.6103	Group 1 (lowest SES)	13.6718
14000US06037534001	0	5109	1.5873	0	0	0	98.4127	Group 1 (lowest SES)	13.6422
14000US06037534101	0	2266	0.7267	4.5058	0	2.1802	94.7674	Group 1 (lowest SES)	13.9826
14000US06037534102	0	6566	0	0.9443	0	0	100	Group 1 (lowest SES)	13.9826
14000US06037534201	0	4785	4.6373	0	0	0	95.3627	Group 1 (lowest SES)	14.9147
14000US06037534202	0	5499	6.3315	0	0	0	93.6685	Group 1 (lowest SES)	14.9147
14000US06037534203	0	3344	2.6652	0	0	0	97.3348	Group 1 (lowest SES)	13.6422
14000US06037534301	0	4395	1.2279	0	0.7675	0	95.3952	Group 1 (lowest SES)	14.604
14000US06037534404	0	3804	12.2124	0	0	0	86.2832	Group 1 (lowest SES)	14.604
14000US06037534405	0	4188	0.8021	0	0	0	98.1952	Group 1 (lowest SES)	14.9147
14000US06037534406	0	5104	2.3392	0	0	0	97.6608	Group 1 (lowest SES)	14.2933
14000US06037534802	0	3156	0	0	0	0	100	Group 1 (lowest SES)	14.2933
14000US06037534803	0	4789	1.9002	0	1.1876	0	96.9121	Group 1 (lowest SES)	14.604
14000US06037534804	0	3727	0	0.3272	1.1996	0	98.8004	Group 1 (lowest SES)	14.604
14000US06037535001	0	4288	0	8.6166	0	0	91.3834	Group 1 (lowest SES)	16.1493
14000US06037535002	0	3735	0	4.5374	0	0	95.4626	Group 1 (lowest SES)	16.1576
14000US06037535101	0	7773	0	2.0725	0	0	97.9275	Group 1 (lowest SES)	15.5431
14000US06037535102	0	4931	0	4.5854	0	0	95.4146	Group 1 (lowest SES)	15.8504
14000US06037535200	0	5850	0	4.924	0	0	95.5015	Group 1 (lowest SES)	16.5044
14000US06037535300	0	6146	0	1.339	0	0	98.661	Group 1 (lowest SES)	14.604
14000US06037535400	0	3345	0.3303	3.4682	0	0	95.128	Group 1 (lowest SES)	15.8469
14000US06037535501	0	3823	0	1.0363	0	0.9623	98.9637	Group 1 (lowest SES)	14.2933
14000US06037535503	0	2164	1.6636	0	0	0	96.1183	Group 1 (lowest SES)	13.6718
14000US06037535606	0	2165	1.295	0	0	0	98.705	Group 1 (lowest SES)	13.2119
14000US06037535607	0	4949	0.4144	0	0	0	99.5856	Group 1 (lowest SES)	13.0418
14000US06037535702	0	4988	1.5651	0.3295	0	0	97.6112	Group 1 (lowest SES)	13.6718
14000US06037540201	0	2439	0	0	0.7018	1.1696	98.1287	Group 1 (lowest SES)	13.9112
14000US06037540202	0	7173	3.1353	2.8053	0	0.495	94.0594	Group 1 (lowest SES)	12.7519
14000US06037540203	0	5867	0	4.6106	0	0	95.3894	Group 1 (lowest SES)	12.7519
14000US06037540400	0	2687	0	13.2753	0	0	86.7247	Group 1 (lowest SES)	13.3316
14000US06037540502	0	6286	4.9952	9.318	0.2402	0	88.7128	Group 1 (lowest SES)	12.7519
14000US06037540600	0	4971	0	27.5095	0	0	72.4905	Group 1 (lowest SES)	14.4908
14000US06037540901	0	4694	0	12.4758	0	0	87.5242	Group 1 (lowest SES)	14.5407
14000US06037541300	0	5715	0	24.3043	0.5566	0	73.8404	Group 1 (lowest SES)	12.7519
14000US06037541400	0	7587	0.6714	13.7836	0	1.8167	83.7283	Group 1 (lowest SES)	13.0418
14000US06037541603	0	3159	0	17.3096	0	0.7913	85.1632	Group 1 (lowest SES)	13.3316
14000US06037541604	0	5875	2.3008	14.1414	0	0	83.5017	Group 1 (lowest SES)	13.6214
14000US06037541606	0	2394	0	10.093	0	0	90.7039	Group 1 (lowest SES)	14.4908
14000US06037542103	0	3977	0.1658	8.126	0.0829	0	91.6252	Group 1 (lowest SES)	13.3316
14000US06037542105	0	4685	0.5678	8.1388	0.7571	1.2618	87.6341	Group 1 (lowest SES)	13.3316
14000US06037542502	0	5056	1.0189	29.2576	0.2911	1.6739	68.7045	Group 1 (lowest SES)	13.6214
14000US06037542601	0	3245	0.8453	16.399	1.5216	0	82.9248	Group 1 (lowest SES)	16.2297
14000US06037553601	0	4766	1.5314	5.8193	2.8331	1.3017	84.6861	Group 1 (lowest SES)	14.4908
14000US06037553802	0	6467	5.064	6.6098	1.3326	0.533	84.7015	Group 1 (lowest SES)	12.7519
14000US06037554105	0	4569	19.3596	22.5614	7.3716	0	51.0797	Group 1 (lowest SES)	14.115
14000US06037554204	0	4417	6.9665	10.8466	3.0864	0	75.3086	Group 1 (lowest SES)	13.7942
14000US06037555211	0	5796	0.7024	3.9591	3.1928	0	92.1456	Group 1 (lowest SES)	12.6361
14000US06037555212	0	4849	3.0935	6.7922	5.1782	1.8157	82.9186	Group 1 (lowest SES)	12.6361
14000US06037570301	0	7585	3.5402	11.014	4.2395	0	77.7098	Group 1 (lowest SES)	12.1723
14000US06037570303	0	4239	1.6866	7.7301	10.9628	0	71.6093	Group 1 (lowest SES)	12.1723
14000US06037570403	0	4893	0	5.7484	3.8133	0	89.5845	Group 1 (lowest SES)	12.4621
14000US06037571600	0	2303	2.9928	67.5955	0	0	29.1022	Group 1 (lowest SES)	11.5666
14000US06037571703	0	4087	0	22.2313	5.7003	0	70.684	Group 1 (lowest SES)	11.8564
14000US06037572500	0	3684	2.6532	28.4538	1.9213	0	53.4309	Group 1 (lowest SES)	11.5405
14000US06037572900	0	5541	1.6054	10.7023	7.1572	2.4749	75.1839	Group 1 (lowest SES)	12.6945
14000US06037573002	0	4157	4.3375	15.0631	4.8896	0	72.5552	Group 1 (lowest SES)	13.5601
14000US06037573004	0	4553	0.7987	27.1565	9.5048	7.6677	59.2652	Group 1 (lowest SES)	12.983
14000US06037573201	0	4775	1.2987	6.3492	17.4603	0	75.974	Group 1 (lowest SES)	12.6945
14000US06037573300	1	4153	3.7543	9.3003	41.2969	0	45.6485	Group 1 (lowest SES)	11.5405
14000US06037575102	0	4143	5.6848	12.7476	15.7623	0	62.8768	Group 1 (lowest SES)	10.9634
14000US06037575201	0	4714	2.139	10.361	22.5267	1.2032	63.7701	Group 1 (lowest SES)	11.5405
14000US06037575202	0	4371	0	4.5175	12.3888	0	84.3258	Group 1 (lowest SES)	11.252
14000US06037575300	0	4529	4.1259	9.0909	6.0839	0	86.014	Group 1 (lowest SES)	12.983
14000US06037575401	0	4853	1.4765	8.9933	0	2.4161	89.5302	Group 1 (lowest SES)	12.983
14000US06037575402	0	4113	3.396	3.3237	1.0116	0	91.763	Group 1 (lowest SES)	13.2715
14000US06037575801	0	2341	3.5944	9.6277	8.0873	4.7497	81.6431	Group 1 (lowest SES)	12.1175
14000US06037575802	0	5649	0	4.8901	0	4.5055	92.2527	Group 1 (lowest SES)	12.1175
14000US06037575803	0	2938	1.7045	7.1023	0	0	88.6364	Group 1 (lowest SES)	12.6945
14000US06037576200	0	5658	8.3987	7.5028	5.0392	18.3651	71.2206	Group 1 (lowest SES)	12.983
14000US06037576301	0	3990	1.4085	19.8748	9.2332	2.5039	64.3192	Group 1 (lowest SES)	13.2715
14000US06037576302	0	4261	2.2222	12.5185	24.963	4.8148	53.1852	Group 1 (lowest SES)	12.983
14000US06037576401	0	5204	0.6139	13.1369	2.3941	0	74.7084	Group 1 (lowest SES)	12.6945
14000US06037576402	0	5174	7.483	10.3401	7.7551	0	70.6122	Group 1 (lowest SES)	12.1175
14000US06037576403	0	5485	4.9274	23.0809	5.8091	0	64.9896	Group 1 (lowest SES)	11.252
14000US06037576901	0	5502	4.7973	11.1486	15.4054	0.6081	69.9324	Group 1 (lowest SES)	10.9634
14000US06037600100	0	7156	4.6902	28.8296	0	0	67.5559	Group 1 (lowest SES)	13.7497
14000US06037600201	0	4801	0.9206	43.4407	0	1.0357	55.2359	Group 1 (lowest SES)	14.4613
14000US06037600202	0	6952	1.2566	38.4727	0	1.4016	60.7057	Group 1 (lowest SES)	14.8568
14000US06037600303	0	3961	3.1122	21.6216	0	0	75.2662	Group 1 (lowest SES)	15.8052
14000US06037600304	0	3905	0.8646	27.8818	0.5764	1.2968	75.1441	Group 1 (lowest SES)	15.8052
14000US06037600602	0	2671	3.107	31.8757	0	1.2658	62.0253	Group 1 (lowest SES)	14.5407
14000US06037600902	0	6718	0	43.3198	0	2.0243	67.2571	Group 1 (lowest SES)	14.3475
14000US06037601100	0	6126	0.8254	27.8095	6.1587	2.0317	64	Group 1 (lowest SES)	16.024
14000US06037601211	0	2844	0	45	0	0	55	Group 1 (lowest SES)	17.6863
14000US06037601501	0	3995	0	4.8658	0	0	84.7315	Group 1 (lowest SES)	16.2429
14000US06037601502	0	3956	0	1.9078	4.4515	2.3052	95.5485	Group 1 (lowest SES)	16.2429
14000US06037601700	0	5427	0	7.7835	1.6308	1.4085	90.5856	Group 1 (lowest SES)	15.0534
14000US06037601801	0	2989	0	0	0	0	100	Group 1 (lowest SES)	16.024
14000US06037601900	0	5147	0	10.3275	0	0	89.6725	Group 1 (lowest SES)	14.8568
14000US06037602002	0	3012	0	6.8044	8.5055	0	84.6902	Group 1 (lowest SES)	14.5407
14000US06037602003	0	4457	2.3994	6.4241	0	1.0836	91.1765	Group 1 (lowest SES)	14.2246
14000US06037602505	0	4370	12.9722	26.1582	0	0	62.794	Group 1 (lowest SES)	13.9085
14000US06037602506	0	4245	0.4736	37.648	2.131	0	50.1973	Group 1 (lowest SES)	13.9085
14000US06037602801	0	3255	0	23.3645	0	0	81.7757	Group 1 (lowest SES)	15.4891
14000US06037602900	0	4339	0	7.6106	2.2124	0	90.177	Group 1 (lowest SES)	14.5407
14000US06037900102	0	588	23.2558	0	0	0	73.2558	Group 1 (lowest SES)	1.99104
14000US06037900103	0	5684	18.5452	10.4194	0	0	67.7588	Group 1 (lowest SES)	1.5531
14000US06037900505	0	3661	23.546	14.8218	0	0	57.0356	Group 1 (lowest SES)	11.0075
14000US06037900602	0	5765	9.0411	6.4658	2.3562	0	79.7808	Group 1 (lowest SES)	10.1529
14000US06037900605	0	7433	23.9077	9.8567	0	0	65.6064	Group 1 (lowest SES)	11.0075
14000US06037900606	1	3373	24.946	29.1577	0	0	48.7041	Group 1 (lowest SES)	11.9248
14000US06037900607	0	4088	17.1489	50.5293	0	0	30.9104	Group 1 (lowest SES)	11.0075
14000US06037900701	0	4602	32.6152	22.734	0.5944	0.4458	41.679	Group 1 (lowest SES)	12.3835
14000US06037900703	1	4212	20.1155	21.078	1.5399	0	52.4543	Group 1 (lowest SES)	12.7037
14000US06037900804	0	3480	4.7115	30.1923	0	0	63.9423	Group 1 (lowest SES)	12.8421
14000US06037900806	0	4522	7.1993	54.1703	5.18	0	33.3626	Group 1 (lowest SES)	15.1354
14000US06037910001	0	6316	10.1695	10.4429	2.7337	0	73.4281	Group 1 (lowest SES)	1.84905
14000US06037910002	0	8055	13.1776	5.0042	0	1.8766	80.1918	Group 1 (lowest SES)	8.47559
14000US06037910101	0	1802	1.746	17.4603	2.381	1.4286	76.8254	Group 1 (lowest SES)	4.87447
14000US06037910402	0	3771	0.8403	11.1536	0	4.7364	79.8319	Group 1 (lowest SES)	11.4457
14000US06037910403	0	2018	1.5513	0	0	0	95.5847	Group 1 (lowest SES)	11.4457
14000US06037910502	0	4439	2.1999	26.2099	6.2225	0	74.6072	Group 1 (lowest SES)	11.0217
14000US06037910504	0	4750	12.4268	21.5355	0	0	64.216	Group 1 (lowest SES)	11.0217
14000US06037910601	0	6843	6.8713	13.7884	0	3.0234	75.7215	Group 1 (lowest SES)	10.5978
14000US06037910602	0	4322	5.3526	30.0765	0.5098	4.0782	59.1334	Group 1 (lowest SES)	11.0217
14000US06037910603	0	6713	8.896	11.2004	1.0718	0	78.2958	Group 1 (lowest SES)	11.0217
14000US06039000201	0	8460	14.2285	0	0	0	85.7715	Group 1 (lowest SES)	6.34571
14000US06039000300	0	8520	19.9779	2.6907	0	1.3638	77.3682	Group 1 (lowest SES)	8.60358
14000US06039000502	0	10776	3.3922	0.8971	2.5231	1.0653	93.1876	Group 1 (lowest SES)	9.16604
14000US06039000602	0	4658	3.5866	0	0	0	96.4134	Group 1 (lowest SES)	9.80291
14000US06039000603	0	5930	4.8371	1.9743	0	0.2962	91.2636	Group 1 (lowest SES)	8.59805
14000US06039000604	0	5693	6.2595	0.6616	0	1.2723	88.6005	Group 1 (lowest SES)	9.39446
14000US06039000800	0	6395	5.9898	1.3169	0	0.9771	92.6933	Group 1 (lowest SES)	12.2536
14000US06039000900	1	10861	1.337	2.3768	1.7331	0	94.0084	Group 1 (lowest SES)	9.24906
14000US06041112201	0	8176	0	0.652	1.2011	1.9561	91.558	Group 1 (lowest SES)	10.2004
14000US06045010700	0	6245	43.658	0	0.0701	5.2558	34.9685	Group 1 (lowest SES)	3.25107
14000US06045011600	1	5684	22.8105	0	2.8105	4.3791	70.8497	Group 1 (lowest SES)	10.871
14000US06047000202	0	1933	21.3115	0	2.7869	0	75.9016	Group 1 (lowest SES)	5.77413
14000US06047000401	0	1640	28.0347	0	0	0	71.9653	Group 1 (lowest SES)	5.11307
14000US06047000504	0	6638	12.0194	0	0	0	87.9806	Group 1 (lowest SES)	7.23625
14000US06047000505	0	6952	17.271	0	1.4815	0	77.232	Group 1 (lowest SES)	5.46561
14000US06047000601	0	4820	12.6703	1.2943	0	0	85.0136	Group 1 (lowest SES)	8.84431
14000US06047000701	0	3254	25.6663	0	0.2962	0	72.8529	Group 1 (lowest SES)	9.39714
14000US06047001003	0	4269	12.4485	13.1904	5.6884	0	60.7585	Group 1 (lowest SES)	10.3478
14000US06047001004	0	3705	23.2704	0	5.0314	0	68.8679	Group 1 (lowest SES)	8.99812
14000US06047001301	0	2765	16.2921	0	0	0	78.0899	Group 1 (lowest SES)	10.7977
14000US06047001302	0	2895	10.7784	3.1437	1.9461	1.9461	82.485	Group 1 (lowest SES)	11.2477
14000US06047001401	0	4503	21.6561	0	7.8025	0	59.8726	Group 1 (lowest SES)	11.1049
14000US06047001502	0	2493	7.6923	0	9.9256	3.1017	80.7692	Group 1 (lowest SES)	11.2477
14000US06047001503	0	4685	5.1111	5.2778	17.3889	0	72.2222	Group 1 (lowest SES)	9.44803
14000US06047001601	0	3736	5.3035	3.2999	0	0.9428	90.8073	Group 1 (lowest SES)	15.7467
14000US06047001602	0	7757	6.681	6.3951	28.4745	0	56.3058	Group 1 (lowest SES)	8.99812
14000US06047001700	1	6907	15.7739	4.4707	11.9781	1.0122	67.1447	Group 1 (lowest SES)	9.6362
14000US06047001901	0	5298	6.7344	0	0	0	93.2656	Group 1 (lowest SES)	2.14092
14000US06047002201	0	5948	2.8028	0	0	0	96.6466	Group 1 (lowest SES)	6.74884
14000US06047002401	0	1393	48.2201	0	7.1197	0	44.6602	Group 1 (lowest SES)	3.51456
14000US06047002402	0	7688	9.0982	0	0	0	79.7595	Group 1 (lowest SES)	4.53407
14000US06049000100	0	3507	86.2166	2.6723	0	0.9845	10.1266	Group 1 (lowest SES)	7.63996
14000US06053000501	0	4349	3.7545	0	0	5.343	96.2455	Group 1 (lowest SES)	11.5674
14000US06053000600	0	7376	2.2976	0	0	0	97.7024	Group 1 (lowest SES)	9.50179
14000US06053000701	0	6062	0.3478	0	0	0	99.6522	Group 1 (lowest SES)	10.7412
14000US06053000702	0	5996	0	0	0	0	100	Group 1 (lowest SES)	10.328
14000US06053000900	0	5442	0.1933	0	0	1.3533	99.13	Group 1 (lowest SES)	10.7412
14000US06053001300	1	2565	1.4948	3.139	0.1495	2.5411	96.562	Group 1 (lowest SES)	13.0786
14000US06053010607	0	4284	0.2927	0	1.2295	0.7611	98.4778	Group 1 (lowest SES)	9.08867
14000US06053010804	0	5516	2.0668	0	0	0	97.9332	Group 1 (lowest SES)	4.50349
14000US06053011101	0	5837	5.7872	0.5395	0	0.3923	92.9868	Group 1 (lowest SES)	2.64055
14000US06053011302	0	5616	2.6301	0	0	3.3576	90.5988	Group 1 (lowest SES)	11.0703
14000US06057000600	0	6781	63.7907	0	0.2122	0	30.2687	Group 1 (lowest SES)	6.06611
14000US06059062626	0	3257	74.3802	0	19.8347	0	5.7851	Group 1 (lowest SES)	10.0136
14000US06059063605	0	5483	7.8212	0	0.5587	0	85.8939	Group 1 (lowest SES)	11.4068
14000US06059063701	0	5951	5.3561	1.8234	0	0	91.6239	Group 1 (lowest SES)	9.67849
14000US06059074403	0	6095	2.6391	0	0	2.1518	97.3609	Group 1 (lowest SES)	13.2323
14000US06059074405	0	6550	1.9964	1.7695	0	5.127	96.2341	Group 1 (lowest SES)	14.3579
14000US06059074407	0	5810	2.4168	1.6112	2.1482	0	91.8367	Group 1 (lowest SES)	14.8863
14000US06059074501	0	7279	0	0.3055	3.4364	0	96.2581	Group 1 (lowest SES)	13.6047
14000US06059075002	0	7867	1.398	0.4934	0	0	98.1086	Group 1 (lowest SES)	14.2375
14000US06059075003	0	7335	1.4393	0.0343	0	0.2399	98.5264	Group 1 (lowest SES)	13.5292
14000US06059075004	0	5452	0	1.3423	0	0.2876	98.6577	Group 1 (lowest SES)	15.989
14000US06059087405	0	5728	3.0075	0	1.3534	0	95.6391	Group 1 (lowest SES)	14.1441
14000US06059087504	0	7448	0	0	4.4099	0	93.7421	Group 1 (lowest SES)	15.3741
14000US06059087806	0	6190	9.0547	0	14.2369	1.2528	65.5467	Group 1 (lowest SES)	12.6867
14000US06059099802	0	5404	4.4759	0	36.6313	0	56.8905	Group 1 (lowest SES)	11.4784
14000US06059099803	0	5483	8.046	0	63.13	0	24.4916	Group 1 (lowest SES)	11.4784
14000US06065030103	0	2228	15.84	0.16	0	0	84	Group 1 (lowest SES)	12.2972
14000US06065030300	1	4247	15.7895	0	0	0	81.6541	Group 1 (lowest SES)	10.9308
14000US06065030400	0	6321	0.7536	1.913	0	0	98.8986	Group 1 (lowest SES)	11.614
14000US06065030502	0	2092	3.2534	1.1986	0	0	95.5479	Group 1 (lowest SES)	14.0051
14000US06065030503	0	3397	1.7657	9.5506	0	0	88.122	Group 1 (lowest SES)	13.5963
14000US06065031002	0	5365	3.8363	2.2379	0	1.3427	90.8568	Group 1 (lowest SES)	11.3199
14000US06065031300	0	3066	0.6652	1.2195	0.4435	2.1064	96.1197	Group 1 (lowest SES)	10.402
14000US06065040203	1	4185	4.8353	0	0	0	95.1647	Group 1 (lowest SES)	10.9308
14000US06065040204	0	4073	1.2621	6.1618	0	0	92.7246	Group 1 (lowest SES)	11.614
14000US06065040301	0	7987	1.2967	0.4715	2.9077	0	95.3242	Group 1 (lowest SES)	10.9308
14000US06065041101	0	6148	2.2011	1.1385	0	0	97.7989	Group 1 (lowest SES)	10.0898
14000US06065041201	0	4320	6.4786	1.2539	3.6573	0	88.6102	Group 1 (lowest SES)	10.0898
14000US06065041410	0	2618	1.3245	0	0	0	98.6755	Group 1 (lowest SES)	11.351
14000US06065041600	0	6211	1.1873	1.1333	0	0	94.9271	Group 1 (lowest SES)	13.1709
14000US06065041704	0	3525	5.0147	0.59	4.7198	0	88.5939	Group 1 (lowest SES)	12.7351
[truncated: 67,595 more rows]

## Sheet: specialtyvapeshops
name	street_address	city	state	zipcode	latitude	longitude	HHSRegion
Vape Escape	149 Buck Creek Plz	Alabaster	AL	35007	33.2181	-86.8258	Reg4
Vape Escape-Alabaster	205 Buck Creek Plz	Alabaster	AL	35007	33.2183	-86.8252	Reg4
Mountain Mist Vapors	10772 US Hwy 431	Albertville	AL	35950	34.2737	-86.2007	Reg4
Vapor Queen	171 Main St	Alexander City	AL	35010	32.9435	-85.9533	Reg4
ECig South Vape 2	80 Spring Branch Dr	Alexandria	AL	36250	33.7689	-85.8917	Reg4
Vaporous	228 River Falls St	Andalusia	AL	36420	31.3107	-86.4885	Reg4
E Cig South	8908 McClellan Blvd	Anniston	AL	36206	33.7598	-85.777	Reg4
Leet Vape	635 US Highway 72 W	Athens	AL	35611	34.7901	-86.9767	Reg4
Attalla Vapor	959 Gilbert Ferry Rd SE	Attalla	AL	35954	33.9969	-86.0974	Reg4
VapenJays	1452 Opelika Rd	Auburn	AL	36830	32.6219	-85.4506	Reg4
Vapor Craft	221 N College St	Auburn	AL	36830	32.6095	-85.4818	Reg4
Magic Draggin Vape Shops	2352 Bent Creek Rd	Auburn	AL	36830	32.607	-85.4306	Reg4
S & L Vapes Auburn	1409 S College St	Auburn	AL	36832	32.5824	-85.4931	Reg4
L. A. Vapes	609 Mcmeans Ave	Bay Minette	AL	36507	30.883	-87.7889	Reg4
Vape Escape	3979 Parkwood Rd	Bessemer	AL	35022	33.3368	-86.9174	Reg4
Vendetta Vapes	1600 Green Springs Hwy S	Birmingham	AL	35205	33.4914	-86.8226	Reg4
Bama Vapor	152 W Valley Ave	Birmingham	AL	35209	33.4623	-86.8406	Reg4
American Vape Supply	2780 B M Montgomery St	Birmingham	AL	35209	33.4839	-86.7871	Reg4
Vape Loft	1680 Montclair Rd	Birmingham	AL	35210	33.5271	-86.7184	Reg4
Boxcar Vape of Birmingham	5510 Crestwood Blvd	Birmingham	AL	35212	33.5287	-86.7483	Reg4
Cahaba Vapes	1212 Forestdale Sq	Birmingham	AL	35214	33.5605	-86.8928	Reg4
The Vape Loft	720 29th St S	Birmingham	AL	35233	33.5109	-86.7869	Reg4
Vape Escape	2800 Greystone Commercial Blvd	Birmingham	AL	35242	33.4117	-86.6656	Reg4
Vaper Forge	4673 Hwy 280 E	Birmingham	AL	35242	33.4445	-86.7249	Reg4
Vape Escape	1002 Butler Ave	Boaz	AL	35957	34.2166	-86.1585	Reg4
The Vape Place	112 N Snead St	Boaz	AL	35957	34.2003	-86.1526	Reg4
431 Vapors	751 US Highway 431	Boaz	AL	35957	34.1975	-86.1501	Reg4
Centre Vapes	1880 W Main St	Centre	AL	35960	34.1608	-85.7118	Reg4
Clanton Vape & Vitamin	215 7th St N	Clanton	AL	35045	32.8397	-86.6315	Reg4
The Vaporium	1405 2nd Ave SW	Cullman	AL	35055	34.1625	-86.8364	Reg4
The Vape Shop	1408 2nd Ave NW	Cullman	AL	35055	34.1902	-86.8522	Reg4
Operation Vapor	886 Daleville Ave	Daleville	AL	36322	31.3193	-85.7102	Reg4
Cyclops Vapor	25883 Friendship Rd	Daphne	AL	36526	30.6016	-87.8774	Reg4
Cloud 9 Vapes	27080 US Hwy 98	Daphne	AL	36526	30.6194	-87.9044	Reg4
The Vapor Hut	28600 US Hwy 98	Daphne	AL	36526	30.6416	-87.9116	Reg4
The Salty Vapor	28740 US Hwy 98	Daphne	AL	36526	30.6438	-87.9124	Reg4
Vape Kloudz	805 6th Ave SE	Decatur	AL	35601	34.5966	-86.9802	Reg4
The Vapor Shoppe	2941 Point Mallard Pkwy SE	Decatur	AL	35603	34.5409	-86.9198	Reg4
Nimbus Vapor	304 US Hwy 80 E	Demopolis	AL	36732	32.5032	-87.835	Reg4
Crimson Vapor	126 S Alice St	Dothan	AL	36301	31.2242	-85.3974	Reg4
Deep South Vapors	2312 S Oates St	Dothan	AL	36301	31.1935	-85.4009	Reg4
True Vapor	2838 Montgomery Hwy	Dothan	AL	36303	31.2478	-85.4232	Reg4
Cool Vapors Dothan	3119 Ross Clark Cir	Dothan	AL	36303	31.2311	-85.4322	Reg4
Dothan Vape	900 Commons Dr	Dothan	AL	36303	31.2539	-85.4219	Reg4
Southern Vapor	1100 Boll Weevil Cir	Enterprise	AL	36330	31.3351	-85.8543	Reg4
Vapor's Cavern	1231 Rucker Blvd	Enterprise	AL	36330	31.3284	-85.8191	Reg4
Vapor Planet Evergreen	535 Liberty Hill Dr	Evergreen	AL	36401	31.4469	-86.9547	Reg4
North Alabama Vape	1517 N Wood Ave	Florence	AL	35630	34.8217	-87.6826	Reg4
Nu Way Vape	206 Cox Creek Pkwy	Florence	AL	35630	34.8314	-87.6277	Reg4
Kaleidoscope Custom Vapor Lounge	2801 Mall Rd	Florence	AL	35630	34.8387	-87.639	Reg4
Southern Vape	3677 Cloverdale Rd	Florence	AL	35633	34.8586	-87.6919	Reg4
Serious Vapor E-Cigs Vape Shop	1151 N Mckenzie St	Foley	AL	36535	30.419	-87.6832	Reg4
Razor Vapes	8097 AL-59	Foley	AL	36535	30.3421	-87.6839	Reg4
Mystic Creation Vapors	102 3rd St SE	Fort Payne	AL	35967	34.4387	-85.7232	Reg4
Vapor Craft of Fort Wayne	210 Gault Ave N	Fort Payne	AL	35967	34.4411	-85.7225	Reg4
Valor Vapor	1351 Decatur Hwy	Fultondale	AL	35068	33.607	-86.7966	Reg4
Valor Vapor	925 Decatur Hwy	Fultondale	AL	35068	33.6029	-86.7975	Reg4
Gadsden Vape	1505 Rainbow Dr	Gadsden	AL	35901	33.9842	-86.0059	Reg4
Sweet Home Vapor	1930 Rainbow Dr	Gadsden	AL	35901	33.975	-86.0142	Reg4
Fergy's Vape	528 Decatur Hwy	Gardendale	AL	35071	33.6378	-86.8075	Reg4
Sweet Home Vapor Co	1902 Gunter Ave	Guntersville	AL	35976	34.3398	-86.3107	Reg4
Everything Vape Kbm	1211 21st St	Haleyville	AL	35565	34.2273	-87.6178	Reg4
Nu Way Vape LLC	2020 16th Ave	Haleyville	AL	35565	34.2277	-87.6137	Reg4
Mystik Vape	1100 Highway 31 NW	Hartselle	AL	35640	34.4525	-86.946	Reg4
That Vape Shop LLC	410 Main St W	Hartselle	AL	35640	34.4428	-86.9372	Reg4
Elk River Vapor Shop	12793 Highway 231 431 N	Hazel Green	AL	35750	34.8858	-86.5691	Reg4
Vapor Elite	102 Dave St	Headland	AL	36345	31.337	-85.3352	Reg4
Vapor Mountain	939 Ross St	Heflin	AL	36264	33.6499	-85.5874	Reg4
Vapes & More	231 State Farm Pkwy	Homewood	AL	35209	33.4486	-86.8245	Reg4
Vulcan Vape	2780 Bm Montgomery St	Homewood	AL	35209	33.4802	-86.7958	Reg4
Vape Escape	430 Green Springs Hwy	Homewood	AL	35209	33.4634	-86.82	Reg4
Vapeology	3659 Lorna Rd	Hoover	AL	35216	33.38	-86.7997	Reg4
DixieVape	2772 John Hawkins Pkwy	Hoover	AL	35244	33.3645	-86.8245	Reg4
Vape Outlet	2801 John Hawkins Pkwy	Hoover	AL	35244	33.3656	-86.8243	Reg4
Kick'n My Habit Vapors	2407 S Memorial Pkwy SW	Huntsville	AL	35801	34.7135	-86.59	Reg4
Eco Smoke	4800 Whitesburg Dr SW	Huntsville	AL	35801	34.6929	-86.5697	Reg4
Twickenham Vapor	614 Madison St SE	Huntsville	AL	35801	34.7251	-86.5819	Reg4
Twilight Zone	805 Wellman Ave NE	Huntsville	AL	35801	34.738	-86.5758	Reg4
AVAIL Vapor	2750 Cart T Jones Dr SE	Huntsville	AL	35802	34.6747	-86.5439	Reg4
Vape Station	10099 Memorial Pkwy S	Huntsville	AL	35803	34.6402	-86.5658	Reg4
Kickin' Ash Vape Shop & Lounge	11220 S Memorial Pkwy H	Huntsville	AL	35803	34.6362	-86.567	Reg4
Premium American Vapes	5901 University Dr NW	Huntsville	AL	35806	34.7381	-86.6666	Reg4
Eco Smoke	4925 University Dr	Huntsville	AL	35816	34.7371	-86.6548	Reg4
All Smoke Free	117 Hwy 78 W	Jasper	AL	35501	33.8494	-87.275	Reg4
Vapors Jasper	503 Hwy 78 W	Jasper	AL	35501	33.8488	-87.2814	Reg4
Jemison Vape Shoppe	24894 US Highway 31	Jemison	AL	35085	32.9616	-86.7451	Reg4
Vape-Ology	1789 US-72	Killen	AL	35645	34.8584	-87.5383	Reg4
Hwy9vapor	93119 Hwy 9	Lineville	AL	36266	33.3601	-85.7166	Reg4
Vape On!	12090 County Line Rd	Madison	AL	35756	34.7324	-86.788	Reg4
Vape On LLC	12090 County Line Rd	Madison	AL	35756	34.7322	-86.7863	Reg4
Professor Vapes	30630 US Highway 72	Madison	AL	35756	34.7477	-86.7866	Reg4
Kickn My Habit Vapors	7449 Highway 72 W	Madison	AL	35758	34.7528	-86.7461	Reg4
Vapor Magic	5940 Old Tuscaloosa Hwy	McCalla	AL	35111	33.3348	-87.0134	Reg4
Vape Factor	3871 Highway 14	Millbrook	AL	36054	32.5194	-86.372	Reg4
Deep South Vape	2020, 1500 Government St ste f	Mobile	AL	36604	30.6815	-88.0735	Reg4
Loud Cloud Vape Shop	3476 Springhill Ave	Mobile	AL	36608	30.704	-88.1263	Reg4
Best Vapors	401 Schillinger Rd N	Mobile	AL	36608	30.699	-88.2278	Reg4
Vapors Smoke Shop	5546 Old Shell Rd	Mobile	AL	36608	30.69	-88.1703	Reg4
Vapemosphere	8010 Airport Blvd	Mobile	AL	36608	30.6818	-88.2304	Reg4
Parlor Vapes	5053 Cottage Hill Rd	Mobile	AL	36609	30.6488	-88.1594	Reg4
Vaper's Outpost	5219 Hwy 90 W	Mobile	AL	36619	30.6051	-88.1624	Reg4
Deep South Vape	5300 Halls Mill Rd	Mobile	AL	36619	30.5959	-88.1648	Reg4
Cloud 9 Vapes	2315 Hillcrest Rd	Mobile	AL	36695	30.6419	-88.1906	Reg4
Vape-lt	2502 Schillnger Rd S	Mobile	AL	36695	30.6378	-88.2254	Reg4
The Vapor Hut	960 Schillinger Rd S	Mobile	AL	36695	30.6696	-88.2261	Reg4
Victory Vapors	721 Middle St	Montevallo	AL	35115	33.1006	-86.8635	Reg4
Tiger Vapor of Montgomery	7857 Vaughn Rd	Montgomery	AL	36116	32.3387	-86.1809	Reg4
Vapescape	5518 Wares Ferry Rd	Montgomery	AL	36117	32.3918	-86.2093	Reg4
Smooth Vapor	6536 Atlanta Hwy	Montgomery	AL	36117	32.3824	-86.1834	Reg4
Nebulous Vapors	7924 Atlanta Hwy	Montgomery	AL	36117	32.3804	-86.1592	Reg4
The Vape Loft Moody	2616 Moody Pkwy	Moody	AL	35004	33.5843	-86.5032	Reg4
Smoke Mirrors	14420 Court St	Moulton	AL	35650	34.4816	-87.2906	Reg4
Planet Vape	2101 Woodward Ave	Muscle Shoals	AL	35661	34.7416	-87.6673	Reg4
Hit It N' Quit It Vape Lounge	735 Avalon Ave	Muscle Shoals	AL	35661	34.7448	-87.6646	Reg4
Nu Way Vape	4109 Sports Plex Dr	Muscle Shoals	AL	35662	34.74	-87.67	Reg4
Vape Extreme	13568 Highway 43 N	Northport	AL	35475	33.3059	-87.6026	Reg4
Nu Way Vape	3380 McFarland Blvd	Northport	AL	35476	33.2409	-87.5889	Reg4
Vapors	104 6th St S	Oneonta	AL	35121	33.9476	-86.4709	Reg4
Tiger Vapor	3715 Pepperell Pkwy	Opelika	AL	36801	32.6326	-85.4341	Reg4
S & L Vapes	3909 Pepperell Pkwy	Opelika	AL	36801	32.6302	-85.4374	Reg4
OB Vapors	25023 Canal Rd	Orange Beach	AL	36561	30.2908	-87.5979	Reg4
Vapor Outfitters	137 Plaza Ln	Oxford	AL	36203	33.6009	-85.8296	Reg4
Cool Vapors Oxford	1720 Hamric Dr	Oxford	AL	36203	33.6147	-85.8057	Reg4
Crimson Vapors	1394 S US Highway 231	Ozark	AL	36360	31.4371	-85.6385	Reg4
Vapes and More	2691 Pelham Pkwy	Pelham	AL	35124	33.3149	-86.7992	Reg4
G-Day Vape	3569 Pelham Pkwy	Pelham	AL	35124	33.264	-86.8102	Reg4
Dockside vapors	40 Commerce Dr	Pelham	AL	35124	33.2918	-86.8032	Reg4
Paradise Vapors	3544 US Hwy 280 431 N	Phenix City	AL	36867	32.494	-85.0382	Reg4
E V Vaper Shoppe	3211 Martin Luther King Jr Pkwy S	Phenix City	AL	36869	32.4282	-85.0324	Reg4
Nubi Vapor Cafe	3304 Hwy 80 W	Phenix City	AL	36870	32.4755	-85.0397	Reg4
Vape Escape	2082 Hwy 14 E	Prattville	AL	36066	32.4836	-86.4127	Reg4
Pharaoh Vape & Phone repair	111A S Memorial Dr	Prattville	AL	36067	32.4645	-86.4506	Reg4
Vapor Time - Saraland	118 B Saraland Blvd S	Saraland	AL	36571	30.8189	-88.0704	Reg4
Vapor Time	118 Saraland Blvd S	Saraland	AL	36571	30.8189	-88.0705	Reg4
Vapor Dragon	311 Shelton Beach Rd	Saraland	AL	36571	30.8205	-88.0797	Reg4
Southern Vape	2614 E Citizens Pkwy	Selma	AL	36701	32.4348	-87.0236	Reg4
Deep South Vape	3385 Schillinger Rd N Ste 7	Semmes	AL	36575	30.7607	-88.2278	Reg4
Southside Vapes LLC	1140 Hwy 77	Southside	AL	35907	33.9371	-86.0243	Reg4
Vapors For You	325 Highway 78	Sumiton	AL	35148	33.7412	-87.0375	Reg4
Vapors For You	325 Hwy 78 E	Sumiton	AL	35148	33.7405	-87.0372	Reg4
Wild Vapers	41185 US-280	Sylacauga	AL	35150	33.1767	-86.2877	Reg4
Vaperrific	100 Court Sq E	Talladega	AL	35160	33.4354	-86.1023	Reg4
Leet Vape	8218 Highway 53	Toney	AL	35773	34.9028	-86.752	Reg4
Vape Escape	459 Main St	Trussville	AL	35173	33.6156	-86.6176	Reg4
Victory Vapors	408 20th Ave	Tuscaloosa	AL	35401	33.2119	-87.5632	Reg4
Ikonic Vapor	9770 Hwy 69 S	Tuscaloosa	AL	35405	33.1174	-87.553	Reg4
Vape Escape	52 Village Loop	Wetumpka	AL	36093	32.5017	-86.217	Reg4
Magic Vapor	20000 US-11	Woodstock	AL	35188	33.2157	-87.1655	Reg4
2 Epic Vapes	770 S Saint Louis St	Batesville	AR	72501	35.7803	-91.6408	Reg6
Vapor Stop	1016 Military Rd	Benton	AR	72015	34.5725	-92.5819	Reg6
Vapor World Bentonville	100 SW 14th St	Bentonville	AR	72712	36.357	-94.2105	Reg6
Vice Vapor Lounge	1100 SE 14th St	Bentonville	AR	72712	36.3562	-94.1963	Reg6
The Vape Lounge	1400 SW Susana St	Bentonville	AR	72712	36.3564	-94.2319	Reg6
Smooth Vapes	1406 S Walton Blvd	Bentonville	AR	72712	36.3556	-94.2129	Reg6
Emerald's Triangle	11131 Hwy 49N	Brookland	AR	72417	35.9515	-90.5762	Reg6
Serenity Vapes	3116 Horizon Dr	Bryant	AR	72022	34.6229	-92.4972	Reg6
All In Vapors	6221 Hwy 5 N	Bryant	AR	72022	34.6286	-92.4939	Reg6
Vapor Cafe LLC	2051 W Main St	Cabot	AR	72023	34.9818	-92.0397	Reg6
Bad Boyz Vaporz	521 W Main St	Cabot	AR	72023	34.9754	-92.0201	Reg6
Vapor Shop LLC	220 Garden Oaks Dr SW	Camden	AR	71701	34.9754	-92.0201	Reg6
Lake Vapors	1303 Hwy 65 S	Clinton	AR	72031	35.5767	-92.4509	Reg6
Vape City Arkansas	813 Oak St	Conway	AR	72032	35.0919	-92.4359	Reg6
Vapor-Riffic	705 Club Ln	Conway	AR	72034	35.088	-92.4732	Reg6
The Vapor Shop	702 N West Ave	El Dorado	AR	71730	33.2186	-92.6659	Reg6
Vapor Springs	2047 E Van Buren	Eureka Springs	AR	72632	36.3903	-93.6237	Reg6
Vapor World	419 N College Ave	Fayetteville	AR	72701	36.0694	-94.1582	Reg6
White Oak Vapor	1940 N Crossover Rd	Fayetteville	AR	72703	36.0877	-94.121	Reg6
Smooth Vapes	2110 N College Ave	Fayetteville	AR	72703	36.0905	-94.1533	Reg6
Ohmies Vape And Glass Emporium	2518 Martin Luther King Jr Blvd	Fayetteville	AR	72704	36.0534	-94.1962	Reg6
Vapor Maven	3323 W Wedington Dr	Fayetteville	AR	72704	36.0781	-94.2067	Reg6
Vapor Maven	3323 Wedington Ave	Fayetteville	AR	72704	36.0784	-94.2067	Reg6
Vapor Maven	4366 W Martin Luther King Blvd	Fayetteville	AR	72704	36.0474	-94.2237	Reg6
Vapor Station	2500 S Zero St	Fort Smith	AR	72901	35.3277	-94.4068	Reg6
Vapor World Ft Smith	4118 Rogers Ave	Fort Smith	AR	72903	35.3695	-94.3866	Reg6
LeCig	113 E Broadway,	Glenwood	AR	71943	34.3264	-93.5505	Reg6
Drippers Vape Shop	168 S Broadview St	Greenbrier	AR	72058	35.213	-92.3884	Reg6
Elite Vapor Pros	1320 A3 Hwy 65 N	Harrison	AR	72601	36.2624	-93.1339	Reg6
Flavor Vapor	3418 Central Ave	Hot Springs	AR	71913	34.471	-93.0596	Reg6
VaporStop	3814 Central Ave	Hot Springs	AR	71913	34.4626	-93.062	Reg6
Vapor Stop	1924 Albert Pike Rd	Hot Springs National Park	AR	71913	34.4945	-93.0977	Reg6
Vape City	2050 John Harden Dr	Jacksonville	AR	72076	34.8857	-92.1106	Reg6
Vapor Six 27	1513 Marketplace Dr	Jonesboro	AR	72401	35.8264	-90.6808	Reg6
Razor Vapes Jonesboro	1810 E Highland Dr	Jonesboro	AR	72401	35.8213	-90.6864	Reg6
Chuckin Clouds	2621 E Nettleton Ave	Jonesboro	AR	72401	35.8284	-90.6744	Reg6
Vapor Stop	1401 S University Ave	Little Rock	AR	72204	34.6824	-92.3518	Reg6
Vapor World	9108 Rodney Parham Rd	Little Rock	AR	72205	34.7575	-92.3755	Reg6
My Hometown Vapor	10402 Stagecoach Rd	Little Rock	AR	72210	34.657	-92.4264	Reg6
The Vapor Connection	11601 W Markham St	Little Rock	AR	72211	34.7537	-92.4054	Reg6
Rock City Vapes	13000 Chenal Pkwy	Little Rock	AR	72211	34.7557	-92.4185	Reg6
Rogue Vapers	315 N Bowman Rd	Little Rock	AR	72211	34.7568	-92.4049	Reg6
Vapor Shop	509 E Main St	Magnolia	AR	71753	33.2669	-93.2352	Reg6
Drake's Vapor Store	116 Military Rd	Marion	AR	72364	35.2145	-90.1964	Reg6
American Vapez	1310 Eastside Centre Ct	Mountain Home	AR	72653	36.3518	-92.3636	Reg6
Vape City	13120 N Crystal Hill Rd	North Little Rock	AR	72113	34.8289	-92.3908	Reg6
Rogue Vapers 2	2917 Lakewood Village Dr	North Little Rock	AR	72116	34.7958	-92.2332	Reg6
Vapor World North Little Rock	4710 John F Kennedy Blvd	North Little Rock	AR	72116	34.7986	-92.2554	Reg6
SubOhm Vaperz	6929 John F Kennedy Blvd	North Little Rock	AR	72116	34.8183	-92.2374	Reg6
Razor Vapes	4623 E Mccain Blvd	North Little Rock	AR	72117	34.7895	-92.2239	Reg6
Vapor Maven	1015 Linwood Dr	Paragould	AR	72450	36.0466	-90.5084	Reg6
Chuckin' Clouds	211 N 23rd St	Paragould	AR	72450	36.0607	-90.5145	Reg6
My Vapor Wholesale	2605 Storage Pkwy	Rogers	AR	72756	36.317	-94.1504	Reg6
The Velvet Vapor	4404 W Walnut	Rogers	AR	72756	36.3336	-94.1789	Reg6
Grateful Vapes	824 W Cypress St	Rogers	AR	72756	36.3297	-94.1261	Reg6
Aqueous Vapor - Rogers	919 W Walnut St	Rogers	AR	72756	36.3339	-94.128	Reg6
Vapor World	105 S 21st St	Rogers	AR	72758	36.334	-94.1474	Reg6
Vape City	101 E Parkway Dr	Russellville	AR	72801	35.2813	-93.1327	Reg6
Vape City Arkansas	101 East Parkway Dr	Russellville	AR	72801	35.2813	-93.1335	Reg6
Rogue Vapers 3	909 E Main St	Russellville	AR	72801	35.2787	-93.123	Reg6
Vapor Maven	3534 E Race	Searcy	AR	72143	35.2504	-91.687	Reg6
Vapor Maven	3534 E Race Ave	Searcy	AR	72143	35.2505	-91.6934	Reg6
Arkansas Custom Vapor	609 Marion St	Searcy	AR	72143	35.2512	-91.7045	Reg6
A Vape Life	8204 Hwy 107	Sherwood	AR	72120	34.8295	-92.2312	Reg6
Vapor Maven	1225 W Hwy 412	Siloam Springs	AR	72761	36.1762	-94.554	Reg6
Vapor World	1394 W Sunset Ave	Springdale	AR	72764	36.175	-94.1447	Reg6
Vapor Station	109 Sandstone Dr	Van Buren	AR	72956	35.4735	-94.3746	Reg6
All In Vapor	8424 Dollarway Rd	White Hall	AR	71602	34.2755	-92.0918	Reg6
Anthem Smoke & Vape Shop	4205 W Anthem Way	Anthem	AZ	85086	33.8663	-112.137	Reg9
Vapor Nation	10664 E Apache Trl	Apache Junction	AZ	85120	33.4155	-111.6	Reg9
Vapor Nation Plus	300 W Apache Trl	Apache Junction	AZ	85120	33.4151	-111.55	Reg9
V World	10030 W McDowell Rd	Avondale	AZ	85392	33.4648	-112.276	Reg9
Hi-Tec Vapor	13070 W Rancho Santa Fe Blvd	Avondale	AZ	85392	33.4608	-112.339	Reg9
Vape Stop	1118 Arizona 95	Bullhead City	AZ	86429	35.1463	-114.568	Reg9
Bullhead Vape Shop	1931 Hwy 95	Bullhead City	AZ	86442	35.1192	-114.596	Reg9
Verde Vapes	348 S Main St	Camp Verde	AZ	86322	34.5649	-111.855	Reg9
Vapor Grande - Casa Grande	1115 E Florence Blvd	Casa Grande	AZ	85122	32.8788	-111.739	Reg9
Vapor Etc	1295 E Florence Blvd	Casa Grande	AZ	85122	32.8796	-111.731	Reg9
Vapor Etc	1609 E Florence Blvd	Casa Grande	AZ	85122	32.879	-111.718	Reg9
Freedom Smoke USA	16701 N Oracle Rd	Catalina	AZ	85739	32.5091	-110.927	Reg9
Red Star Vapor	1250 N Alma School Rd	Chandler	AZ	85224	33.3228	-111.86	Reg9
Vape Central	2015 N Dobson Rd	Chandler	AZ	85224	33.3357	-111.874	Reg9
Steamers Lounge	960 E Warner Rd	Chandler	AZ	85225	33.3357	-111.826	Reg9
Vapor Etc	4080 W Ray Rd	Chandler	AZ	85226	33.3224	-111.912	Reg9
Smoking Vapor	4929 W Chandler Blvd	Chandler	AZ	85226	33.3055	-111.895	Reg9
Vape Land II	2040 S Alma School	Chandler	AZ	85286	33.2747	-111.86	Reg9
The Vape Lab	2820 S Alma School Rd	Chandler	AZ	85286	33.265	-111.859	Reg9
Magic Mist	401 S Calvary Way	Cottonwood	AZ	86326	34.7328	-112.03	Reg9
Hookies and Bookies	437 S Main St	Cottonwood	AZ	86326	34.7312	-112.009	Reg9
Vixen Vapes	516 E State Route 89A	Cottonwood	AZ	86326	34.7308	-112.024	Reg9
Vapor Vortex	1102 S Milton Rd	Flagstaff	AZ	86001	35.1895	-111.661	Reg9
Cloud Slingers	2718 N Steves Blvd	Flagstaff	AZ	86004	35.2122	-111.606	Reg9
Colorado River Vapor	4400 S Hwy 95	Fort Mohave	AZ	86426	35.0289	-114.597	Reg9
One Stop Vape Smoke Shack	4508 S Hwy 95	Fort Mohave	AZ	86426	35.0258	-114.597	Reg9
Vape -N- Stuff Depot	5630 S Highway 95	Fort Mohave	AZ	86426	34.9936	-114.597	Reg9
Shadowfire Vapor	12035 North Saguaro Blvd	Fountain Hills	AZ	85268	33.5961	-111.716	Reg9
Valor Vapor 3	825 S Cooper Rd	Gilbert	AZ	85233	33.3345	-111.805	Reg9
Big Daddy Vape Gilbert	18256 E Williams Field Rd	Gilbert	AZ	85295	33.3087	-111.689	Reg9
Kure Vaporium - Gilbert South	183 E Williams Field Rd	Gilbert	AZ	85295	33.3068	-111.732	Reg9
The Ohm Factory	3107 S Gilbert Rd	Gilbert	AZ	85295	33.2934	-111.789	Reg9
Offbeat and Unique - Vape Shop & Oxygen Bar	235 E Warner Rd	Gilbert	AZ	85296	33.3346	-111.784	Reg9
Red Star Vapor	2531 S Gilbert Rd	Gilbert	AZ	85296	33.3039	-111.789	Reg9
Red Star Vapor	5630 W Camelback Rd	Glendale	AZ	85301	33.51	-112.18	Reg9
Red Vapor	5036 W Olive Ave	Glendale	AZ	85302	33.5691	-112.167	Reg9
VaporIce	5152 W Olive Ave	Glendale	AZ	85302	33.5682	-112.171	Reg9
Red Star Vapor	5826 W Olive Ave	Glendale	AZ	85302	33.5677	-112.185	Reg9
Hazze Vape	5929 W Peoria Ave	Glendale	AZ	85302	33.5814	-112.187	Reg9
Vanity Vapor	6630 W Cactus Rd	Glendale	AZ	85304	33.597	-112.201	Reg9
Xtreme Vapour Electronic Cigarettes	6690 W Cactus Rd	Glendale	AZ	85304	33.5964	-112.202	Reg9
Vape Shop AZ	9184 W Northern Ave	Glendale	AZ	85305	33.5526	-112.257	Reg9
Vaporice Glendale	4920 W Thunderbird Rd	Glendale	AZ	85306	33.6112	-112.165	Reg9
Vapor World	17155 N 51st Ave	Glendale	AZ	85308	33.6403	-112.168	Reg9
Vape Escapes Glendale	19420 N 59th Ave	Glendale	AZ	85308	33.6624	-112.188	Reg9
Q Vape Lounge	3515 W Union Hills Dr	Glendale	AZ	85308	33.6538	-112.136	Reg9
AZ Vapes	3602 W Bell Rd	Glendale	AZ	85308	33.6397	-112.136	Reg9
Zikwid	5060 W Bell Rd	Glendale	AZ	85308	33.6398	-112.168	Reg9
Blue Dragon Vapor	5905 W Bell Rd	Glendale	AZ	85308	33.6374	-112.188	Reg9
E Vapor Zone	8251 W Union Hills Dr	Glendale	AZ	85308	33.6527	-112.234	Reg9
Parrot Nation Glendale	8251 West Union Hills Dr	Glendale	AZ	85308	33.652	-112.234	Reg9
Vanity Vapor	15557 W Roosevelt St	Goodyear	AZ	85338	33.4569	-112.394	Reg9
Vapor Planet	319 N Litchfield Rd	Goodyear	AZ	85338	33.4502	-112.356	Reg9
Vapor Vault	330 N Dysart Rd	Goodyear	AZ	85338	33.4503	-112.343	Reg9
Innovape	650 N Estrella Pkwy	Goodyear	AZ	85338	33.4547	-112.392	Reg9
V World	960 S Sarival Ave	Goodyear	AZ	85338	33.4379	-112.41	Reg9
Old Town Vape	405 E Andy Devine Ave	Kingman	AZ	86401	35.1887	-114.053	Reg9
The Vape Shoppe	137 Paseo Del Sol	Lake Havasu City	AZ	86403	34.4756	-114.349	Reg9
RiverMist Vapor	141 Swanson Ave	Lake Havasu City	AZ	86403	34.4695	-114.343	Reg9
Vapor Depot	2105 Mcculloch Blvd N	Lake Havasu City	AZ	86403	34.476	-114.329	Reg9
Five Diamond Vapor	2125 McCulloch Blvd N	Lake Havasu City	AZ	86403	34.4752	-114.326	Reg9
Neon Lounge	44 Mulberry Ave	Lake Havasu City	AZ	86403	34.4739	-114.326	Reg9
Sky Vape	5270 W Baseline Rd	Laveen	AZ	85339	33.3783	-112.174	Reg9
Oasis Vape	456 W Main St	Mesa	AZ	85201	33.4156	-111.842	Reg9
Nebula Vaping Lounge and Shop	58 W Main St	Mesa	AZ	85201	33.4155	-111.834	Reg9
Vanity Vapor	1720 West Southern Ave	Mesa	AZ	85202	33.3936	-111.868	Reg9
Red Star Vapor	1731 W Baseline Rd	Mesa	AZ	85202	33.3779	-111.872	Reg9
Mr Vaper E Cigs Shop	1616 E Main St	Mesa	AZ	85203	33.4154	-111.796	Reg9
Gourmet Vapor	2048 E Baseline Rd	Mesa	AZ	85204	33.3813	-111.787	Reg9
Smoking Vapor	1025 S Power Rd	Mesa	AZ	85206	33.3961	-111.684	Reg9
Red Star Vapor	1246 S Greenfield Rd	Mesa	AZ	85206	33.3922	-111.737	Reg9
Kure Vaporium - Mesa	1728 S Greenfield Rd	Mesa	AZ	85206	33.3851	-111.742	Reg9
Oasis Vape Lounge	20 S Power Rd	Mesa	AZ	85206	33.4147	-111.685	Reg9
Berzerk Industries	4419 E Main St	Mesa	AZ	85206	33.413	-111.735	Reg9
Vapor Grande - Mesa	10735 E Apache Trl	Mesa	AZ	85208	33.4136	-111.599	Reg9
Vape Era	2235 S Power Rd	Mesa	AZ	85209	33.3745	-111.687	Reg9
Vape Land	6920 E Baseline Rd	Mesa	AZ	85209	33.3799	-111.685	Reg9
Kidney Puncher	7205 E Southern Ave	Mesa	AZ	85209	33.3929	-111.675	Reg9
Magic Vapor	1125 W Baseline Rd	Mesa	AZ	85210	33.3777	-111.859	Reg9
Plumes of Vapor	1423 S Country Club Dr	Mesa	AZ	85210	33.3881	-111.84	Reg9
ECBlend Flavors	1855 S Country Club Dr	Mesa	AZ	85210	33.381	-111.839	Reg9
Oracle Vapory	2702 E University Dr	Mesa	AZ	85213	33.4234	-111.773	Reg9
Desert Cloud Vapor	2754 E McKellips Rd	Mesa	AZ	85213	33.4521	-111.771	Reg9
Mt Baker Vapor	4049 E Presidio St	Mesa	AZ	85215	33.472	-111.743	Reg9
The Ohm Factory Vape Shop & Lounge	4545 E Mckellips Rd	Mesa	AZ	85215	33.4519	-111.705	Reg9
Lost Clouds	118 6th Ave	Page	AZ	86040	36.9148	-111.46	Reg9
United Vape Society	625 Elm St	Page	AZ	86040	36.9166	-111.46	Reg9
The Vape Shoppe Parker	820 S California Ave	Parker	AZ	85344	34.1521	-114.29	Reg9
Big Daddy Vape	108 E Bonita St	Payson	AZ	85541	34.2369	-111.322	Reg9
Smoking Vapor - Peoria	8258 W Thunderbird Blvd	Peoria	AZ	85381	33.6104	-112.237	Reg9
Vaporice Peoria	8411 W Thunderbird	Peoria	AZ	85381	33.6086	-112.24	Reg9
Vaporwave	8960 W Bell Rd	Peoria	AZ	85382	33.6398	-112.253	Reg9
Xtreme Vapour Electronic Cigarettes	9785 W Happy Valley Rd	Peoria	AZ	85383	33.7091	-112.27	Reg9
Aqualung Vapor Supply	309 W McDowell Rd	Phoenix	AZ	85003	33.4655	-112.079	Reg9
Butt Out	708 E Virginia Ave	Phoenix	AZ	85006	33.4768	-112.065	Reg9
Smoking Vapor	2303 N 44th St	Phoenix	AZ	85008	33.4731	-111.987	Reg9
Clouds Vapor	537 E Osborn Rd	Phoenix	AZ	85012	33.4872	-112.066	Reg9
Phoenix Vape Supply	626 W Indian School Rd	Phoenix	AZ	85013	33.4953	-112.082	Reg9
Liquid Nicotine Wholesalers	734 W Highland Ave	Phoenix	AZ	85013	33.5061	-112.084	Reg9
Red Star Vapor	3621 N 7th St	Phoenix	AZ	85014	33.4902	-112.065	Reg9
Vape Central	914 E Camelback Rd	Phoenix	AZ	85014	33.5095	-112.061	Reg9
Haus of Vapors	2824 E Indian School Rd	Phoenix	AZ	85016	33.4959	-112.02	Reg9
Vapor Etc	5812 N 16th St	Phoenix	AZ	85016	33.5222	-112.048	Reg9
Juicy Vapes	2609 W Bethany Home Rd	Phoenix	AZ	85017	33.5237	-112.115	Reg9
Vapor Vortex	3636 E Indian School Rd	Phoenix	AZ	85018	33.4955	-112.003	Reg9
Hi-Tec Vapor	2348 W Northern Ave	Phoenix	AZ	85021	33.5543	-112.11	Reg9
This Old Vape Shop	13063 N Cave Creek Rd	Phoenix	AZ	85022	33.6058	-112.036	Reg9
VaporIce	2150 E Cactus Rd	Phoenix	AZ	85022	33.597	-112.036	Reg9
Cloud Slingers	748 E Bell Rd	Phoenix	AZ	85022	33.6407	-112.064	Reg9
Ecigs & Vapes	19401 N Cave Creek Rd	Phoenix	AZ	85024	33.6626	-112.03	Reg9
American Vape Cafe	20833 N Cave Creek Rd	Phoenix	AZ	85024	33.6757	-112.03	Reg9
Liquid Vape	18635 N 35th Ave	Phoenix	AZ	85027	33.656	-112.134	Reg9
Union Hills Vape	1905-B W Union Hills Dr	Phoenix	AZ	85027	33.6546	-112.1	Reg9
AZ Swagg Sauce	13646 N 19th Ave	Phoenix	AZ	85029	33.6097	-112.1	Reg9
Vape-It Up AZ	15813 N Cave Creek Rd	Phoenix	AZ	85032	33.6304	-112.03	Reg9
Haus of Vapors Paradise Valley	4001 E Bell Rd	Phoenix	AZ	85032	33.6404	-111.995	Reg9
Red Star Vapor	4022 E Greenway Rd	Phoenix	AZ	85032	33.6273	-111.995	Reg9
Vape Escapes	4667 E Cactus Rd	Phoenix	AZ	85032	33.5988	-111.982	Reg9
Juicy Vapes	2929 N 75th Ave	Phoenix	AZ	85033	33.4817	-112.219	Reg9
Red Star Vapor	9971 W Camelback Rd	Phoenix	AZ	85037	33.5082	-112.276	Reg9
Red Star Vapor	2030 W Baseline Rd	Phoenix	AZ	85041	33.3783	-112.103	Reg9
Trend Vape	4902 E Warner Rd	Phoenix	AZ	85044	33.3322	-111.979	Reg9
Vape Land	3961 E Chandler Blvd	Phoenix	AZ	85048	33.3051	-111.998	Reg9
Serenity Vape	3593 W Northern Ave	Phoenix	AZ	85051	33.553	-112.137	Reg9
Cloud Slingers	4230 W Dunlap	Phoenix	AZ	85051	33.5677	-112.15	Reg9
EZvape	9617 N Metro Pkwy W	Phoenix	AZ	85051	33.5741	-112.122	Reg9
Kure Vaporium - Phoenix	2737 W Thunderbird Rd	Phoenix	AZ	85053	33.6098	-112.119	Reg9
Red Star Vapor	3668 W Anthem Way	Phoenix	AZ	85086	33.8687	-112.139	Reg9
Valor Vapor	843 Miller Valley Rd	Prescott	AZ	86301	34.5562	-112.481	Reg9
Jvapes Lounge Prescott	1201 Iron Springs Rd	Prescott	AZ	86305	34.5604	-112.486	Reg9
Cloud Slingers	1444 W Gurley St	Prescott	AZ	86305	34.5441	-112.491	Reg9
JVapes Lounge Prescott Valley	3050 N Windsong Dr	Prescott Valley	AZ	86314	34.5861	-112.327	Reg9
Cloud Slingers	3071 N Robert Rd	Prescott Valley	AZ	86314	34.5873	-112.322	Reg9
Mile High Vapors	3720 N Robert Rd	Prescott Valley	AZ	86314	34.5968	-112.322	Reg9
Red Star Vapor	20892 E Ocotillo Rd	Queen Creek	AZ	85142	33.2492	-111.633	Reg9
Vette City Vapes	515 S 5th Ave	Safford	AZ	85546	32.8341	-109.712	Reg9
The Fog House	2946 N Hayden Rd	Scottsdale	AZ	85251	33.4813	-111.909	Reg9
Vape Sky	7120 E Indian School Rd	Scottsdale	AZ	85251	33.4954	-111.927	Reg9
VAPE Scottsdale	10050 N Scottsdale Rd	Scottsdale	AZ	85253	33.5777	-111.928	Reg9
Craving Vapor	6245 E Bell Rd	Scottsdale	AZ	85254	33.6397	-111.944	Reg9
Red Star Vapor	2200 N Scottsdale Rd	Scottsdale	AZ	85257	33.472	-111.927	Reg9
V World	10240 N 90th St	Scottsdale	AZ	85258	33.5794	-111.887	Reg9
Synergy Vapor Labs	14651 N Northsight Blvd	Scottsdale	AZ	85260	33.6187	-111.896	Reg9
Pro Source Vapes	15223 N 87th St	Scottsdale	AZ	85260	33.6228	-111.892	Reg9
Vapor Vortex	7219 E Shea Blvd	Scottsdale	AZ	85260	33.582	-111.925	Reg9
The Vaporium	2550 W Hwy 89A	Sedona	AZ	86336	34.8634	-111.805	Reg9
AZ Smoke Free	1651 E Deuce Of Clubs	Show Low	AZ	85901	34.2551	-110.024	Reg9
Freedom Smoke USA	3880 E Fry Blvd	Sierra Vista	AZ	85635	31.5532	-110.259	Reg9
Superb Vapors	430 N 7th St	Sierra Vista	AZ	85635	31.5598	-110.292	Reg9
Vapor Geeks	555 E Wilcox Dr	Sierra Vista	AZ	85635	31.553	-110.294	Reg9
Primo Vapors	999 E Fry Blvd	Sierra Vista	AZ	85635	31.5547	-110.289	Reg9
Hazze Vape	13839 W Bell Rd	Surprise	AZ	85374	33.6364	-112.358	Reg9
Red star vapor	13980 W Bell Rd	Surprise	AZ	85374	33.6403	-112.362	Reg9
GK's Vapor Pub	17058 W Bell Road	Surprise	AZ	85374	33.6406	-112.426	Reg9
US Vapor Outlet	1944 E University Dr	Tempe	AZ	85281	33.4222	-111.903	Reg9
Value Vaporizer	2010 E University Dr	Tempe	AZ	85281	33.4227	-111.9	Reg9
Butt Out Mill	401 S Mill Ave	Tempe	AZ	85281	33.4264	-111.94	Reg9
Vype Vapor	501 S Rockford Dr	Tempe	AZ	85281	33.4256	-111.897	Reg9
Haus of Vapors	946 S Mill Ave	Tempe	AZ	85281	33.4193	-111.94	Reg9
Synergy Vapor Labs	3415 S McClintock Dr	Tempe	AZ	85282	33.3917	-111.908	Reg9
E-Cig City Tempe	4415 S Rural Rd	Tempe	AZ	85282	33.3838	-111.925	Reg9
Vapor Tech	5000 S Arizona Mills Cir	Tempe	AZ	85282	33.3831	-111.964	Reg9
Magic Vapor	1501 W Baseline Rd	Tempe	AZ	85283	33.3779	-111.964	Reg9
Kidney Puncher	227 E Baseline Rd	Tempe	AZ	85283	33.3779	-111.936	Reg9
Blue Dragon Vapor	6473 S Rural Rd	Tempe	AZ	85283	33.3627	-111.928	Reg9
Kure Vaporium - Tempe	8830 S Kyrene Rd	Tempe	AZ	85284	33.334	-111.946	Reg9
Sparky's Electronic Cigarettes	2060 W River Rd	Tucson	AZ	85704	32.3063	-111.011	Reg9
Southwest Smokeless	5044 N Oracle Rd	Tucson	AZ	85704	32.2998	-110.978	Reg9
Freedom Smoke USA	131 W Grant Rd	Tucson	AZ	85705	32.25	-110.974	Reg9
Litmist	405 E Wetmore Rd	Tucson	AZ	85705	32.2872	-110.966	Reg9
Cloud Vapor	4500 N Oracle Rd	Tucson	AZ	85705	32.2884	-110.977	Reg9
Club Vapor	5393 S Calle Santa Cruz	Tucson	AZ	85706	32.1535	-110.989	Reg9
Southwest Smokeless	6445 12th Ave	Tucson	AZ	85706	32.1347	-110.977	Reg9
Freedom Smoke USA	665 W Valencia Rd	Tucson	AZ	85706	32.1329	-110.979	Reg9
Southwest Smokeless	101 N Pantano Rd	Tucson	AZ	85710	32.2223	-110.824	Reg9
Freedom Smoke USA	4570 E Broadway Blvd	Tucson	AZ	85711	32.221	-110.896	Reg9
Velvet Vapors	5315 E Broadway Blvd	Tucson	AZ	85711	32.222	-110.879	Reg9
Cloud Slingers	5702 E Broadway Blvd	Tucson	AZ	85711	32.2212	-110.871	Reg9
Southwest Smokeless	4420 E Speedway	Tucson	AZ	85712	32.2359	-110.898	Reg9
The Vapr Lounge	4634 E Grant Rd	Tucson	AZ	85712	32.2502	-110.894	Reg9
Old Pueblo Vapor	5470 East Speedway Blvd	Tucson	AZ	85712	32.2355	-110.876	Reg9
Monsoon Vapors	5671 E Speedway Blvd	Tucson	AZ	85712	32.2357	-110.853	Reg9
Zenith Vape Company	1996 E Irvington Rd	Tucson	AZ	85714	32.1618	-110.942	Reg9
The Vape Zone Smokeless	7113 East Tanque Verde Rd	Tucson	AZ	85715	32.2513	-110.84	Reg9
Creative Vapor	2782 N Campbell Ave	Tucson	AZ	85719	32.2573	-110.943	Reg9
Red Star Vapor	2921 N Campbell Ave	Tucson	AZ	85719	32.26	-110.944	Reg9
The Vape Zone Smokeless	9420 E Golf Links Rd	Tucson	AZ	85730	32.1908	-110.792	Reg9
Vapor Pros	3720 W Ina Rd	Tucson	AZ	85741	32.3386	-111.045	Reg9
Freedom Smoke USA	3805 W River Rd	Tucson	AZ	85741	32.3553	-111.043	Reg9
Monsoon Vapors	3936 W Ina Rd	Tucson	AZ	85741	32.3387	-111.049	Reg9
Vape Addiction	4145 W Ina Rd	Tucson	AZ	85741	32.3366	-111.053	Reg9
Club Vapor	4267 W Ina Rd	Tucson	AZ	85741	32.3372	-111.056	Reg9
Old Pueblo Vapor	6435 N Thornydale Rd	Tucson	AZ	85741	32.3248	-111.047	Reg9
FN Vapor	5860 W Arizona Pavilions	Tucson	AZ	85743	32.3542	-111.089	Reg9
Southwest Smokeless	7545 S Houghton Rd	Tucson	AZ	85747	32.1148	-110.772	Reg9
De vapors Vape Shop	2450 S 4th Ave	Yuma	AZ	85364	32.6831	-114.625	Reg9
Evolve Premium Vape Shop	261 S Main St	Yuma	AZ	85364	32.7231	-114.618	Reg9
Cloud Chaser Vaping	3105 S 4th Ave	Yuma	AZ	85364	32.6729	-114.623	Reg9
Mini Vape Shop	11433 Winter Pl	Adelanto	CA	92301	34.5255	-117.414	Reg9
Vapor Forest #2 VF	30313 Canwood St	Agoura Hills	CA	91301	34.1481	-118.783	Reg9
Pegasus Vape	5737 Kanan Rd	Agoura Hills	CA	91301	34.1551	-118.757	Reg9
Better Cloud Vapor	600 San Pablo Ave	Albany	CA	94706	37.8957	-122.301	Reg9
Super Vape Alhambra	200 Huntington Dr N	Alhambra	CA	91801	34.0977	-118.155	Reg9
Activape	500 W Valley Blvd	Alhambra	CA	91803	34.0779	-118.128	Reg9
E-Cig Vault	27058 La Paz Rd	Aliso Viejo	CA	92656	33.5699	-117.707	Reg9
Vapor Bombz	1142 N Brookhurst St	Anaheim	CA	92801	33.8489	-117.959	Reg9
Teddy Vapes	3111 B W Lincoln Ave	Anaheim	CA	92801	33.8325	-117.998	Reg9
Vape Plus Fullerton	52 Orangethorpe Ave	Anaheim	CA	92801	33.8594	-117.92	Reg9
Freedom Vapez	2060 S Euclid	Anaheim	CA	92802	33.7965	-117.941	Reg9
The Vintage Vape	910 S Euclid St	Anaheim	CA	92802	33.8196	-117.941	Reg9
Gost Vapor	1751 S Claudina Way	Anaheim	CA	92805	33.8061	-117.901	Reg9
Flawless Vape Shop	5589 E Santa Ana Canyon Rd	Anaheim	CA	92807	33.852	-117.792	Reg9
Vape works	5642 E La Palma Ave	Anaheim	CA	92807	33.8587	-117.791	Reg9
Big City Vapor	2303 Balls Ferry Rd	Anderson	CA	96007	40.4502	-122.293	Reg9
Mistique Vape and Taste Saloon	3721 Sunset Ln	Antioch	CA	94509	37.9841	-121.804	Reg9
Antioch Vapes	401 Sunset Dr	Antioch	CA	94509	37.9991	-121.796	Reg9
Apple valley vapor	17993 US Hwy 18	Apple Valley	CA	92307	34.5397	-117.271	Reg9
Smokin Out Vapor	18835 US Hwy	Apple Valley	CA	92307	34.5379	-117.252	Reg9
OG Vape Shop	21699 Yucca Loma Rd	Apple Valley	CA	92307	34.4992	-117.191	Reg9
Vape-Out	21065 Bear Valley Rd	Apple Valley	CA	92308	34.4709	-117.204	Reg9
Bigfish Vapor Lab	774 9th St	Arcata	CA	95521	40.8692	-124.086	Reg9
Vape Street	17510 Pioneer Blvd	Artesia	CA	90701	33.8715	-118.081	Reg9
Stellar Vapes	6025 Palma Ave	Atascadero	CA	93422	35.4905	-120.669	Reg9
Rare Candy Vape	6145 San Anselmo Rd	Atascadero	CA	93422	35.4955	-120.684	Reg9
Cal State Vape	8420 El Camino Real	Atascadero	CA	93422	35.4732	-120.654	Reg9
Auburn Vapor	3037 Grass Valley Hwy	Auburn	CA	95602	38.9429	-121.098	Reg9
Gold Country Vapor	175 Elm Ave	Auburn	CA	95603	38.9022	-121.067	Reg9
20 Past 4	310 N Citrus Ave	Azusa	CA	91702	34.1261	-117.89	Reg9
Rippin Vapors Azusa	625 N Azusa Ave	Azusa	CA	91702	34.1326	-117.908	Reg9
Vape Fame	145 Chester Ave	Bakersfield	CA	93301	35.3563	-119.019	Reg9
Ted's Vapor Hut	2501 F St	Bakersfield	CA	93301	35.382	-119.024	Reg9
Go Star Vape	300 Norris Rd	Bakersfield	CA	93308	35.4198	-119.026	Reg9
Vape Zone	4113 Ming Ave	Bakersfield	CA	93309	35.3393	-119.05	Reg9
Teds Vapor Hut	4821 Stockdale Hwy	Bakersfield	CA	93309	35.3533	-119.056	Reg9
Luxor Vape and Coffee Lounge	3015 Calloway Dr	Bakersfield	CA	93312	35.3879	-119.111	Reg9
Vapery Sitty	3401 Pacheco Rd	Bakersfield	CA	93313	35.31	-119.04	Reg9
Infinite Vapes	4501 Stine Rd	Bakersfield	CA	93313	35.3145	-119.057	Reg9
Sunset Vapors	3166 W Ramsey St	Banning	CA	92220	33.9251	-116.911	Reg9
Vape Bar	967 Armory Rd	Barstow	CA	92311	34.8848	-117.013	Reg9
Upscale Vapes	709 Beaumont Ave	Beaumont	CA	92223	33.9312	-116.977	Reg9
Crusty's Vape Juice Imporium	726 Chestnut Ave	Beaumont	CA	92223	33.9315	-116.97	Reg9
Vaporise	14329 Woodruff Ave	Bellflower	CA	90706	33.9012	-118.118	Reg9
Vape It Easy	17038 Bellflower Blvd	Bellflower	CA	90706	33.8792	-118.125	Reg9
Belmont Vape	840 El Camino Real	Belmont	CA	94002	37.5215	-122.278	Reg9
Vapor Den	2556 Telegraph Ave	Berkeley	CA	94704	37.8639	-122.259	Reg9
Vape-Out Big Bear	42011 Big Bear Blvd	Big Bear Lake	CA	92315	34.2435	-116.885	Reg9
FA Vaping	1219 W Imperial Hwy	Brea	CA	92821	33.9178	-117.917	Reg9
Crown Vapors	391 S State College Blvd	Brea	CA	92821	33.9114	-117.889	Reg9
The Juice Joint Vape Co.	6122 Orangethorpe Ave	Buena Park	CA	90620	33.8583	-118.027	Reg9
VAPEFORIC	8600 Beach Blvd	Buena Park	CA	90620	33.8377	-117.994	Reg9
Vape Social	6026 Beach Blvd	Buena Park	CA	90621	33.873	-117.998	Reg9
Vape Port	7700 Orangethorpe Ave	Buena Park	CA	90621	33.8584	-117.999	Reg9
Vapor Time	201 E Magnolia Blvd	Burbank	CA	91502	34.1835	-118.312	Reg9
E - Vape Mods	401 S Glenoaks Blvd	Burbank	CA	91502	34.1807	-118.303	Reg9
Vape Crave Burbank	409 N Victory Blvd	Burbank	CA	91502	34.1778	-118.319	Reg9
Vape Noir	520 N Glenoaks Blvd	Burbank	CA	91502	34.1864	-118.31	Reg9
Xplicit Vape - Burbank	2119 N Glenoaks Blvd	Burbank	CA	91504	34.198	-118.327	Reg9
Caught the Vapors	2716 W Burbank Blvd	Burbank	CA	91505	34.1778	-118.341	Reg9
Elevated Vaping	2227 W Olive Ave	Burbank	CA	91506	34.1633	-118.327	Reg9
Vapor Connection	330 Lantana St	Camarillo	CA	93010	34.2193	-119.054	Reg9
Vape Ciggy	22209 Sherman Way	Canoga Park	CA	91303	34.2014	-118.611	Reg9
Titanic Vape	6457 Topanga Canyon Rd	Canoga Park	CA	91303	34.188	-118.606	Reg9
Beyond Vape	4150 Capitola Rd	Capitola	CA	95010	36.9735	-121.964	Reg9
Mix Vapes	3060 Roosevelt St	Carlsbad	CA	92008	33.1597	-117.347	Reg9
AER Vape Shop	5130 Avenida Encinas	Carlsbad	CA	92008	33.1315	-117.328	Reg9
Yo Mommas Favorite Vape Shop	7330 Fair Oaks Blvd	Carmichael	CA	95608	38.6341	-121.328	Reg9
vapeOholic	23409 Main St	Carson	CA	90745	33.8129	-118.276	Reg9
Liquidus Vapors	23740 S Main St	Carson	CA	90745	33.8092	-118.275	Reg9
Vape N Taste	860 E Carson St	Carson	CA	90745	33.831	-118.26	Reg9
Valley Vape Club	3024 Castro Valley Blvd	Castro Valley	CA	94546	37.6962	-122.082	Reg9
VapeRev	15971 Piuma Ave	Cerritos	CA	90703	33.8856	-118.105	Reg9
818 Vapor Bar	10104 Topanga Canyon Blvd	Chatsworth	CA	91311	34.2537	-118.606	Reg9
A&M Vapes	1350 Mangrove Ave	Chico	CA	95926	39.7445	-121.84	Reg9
Netvapes Chico	169 Cohasset Rd	Chico	CA	95926	39.751	-121.854	Reg9
Vapor Empire	13788 Roswell Ave	Chino	CA	91710	34.0031	-117.723	Reg9
Vape Demand	14122 Central Ave	Chino	CA	91710	33.9961	-117.689	Reg9
New Era Vape Shop	3757 Riverside Dr	Chino	CA	91710	34.0187	-117.723	Reg9
Vapour Heights	4036 Grand Ave	Chino	CA	91710	34.0007	-117.716	Reg9
The Vaping Element	5480 Philadelphia St	Chino	CA	91710	34.0338	-117.685	Reg9
Vapor Empire 2	4183 Chino Hills Pkwy	Chino Hills	CA	91709	33.9814	-117.714	Reg9
Euphoria Vapor Outlet	459 Broadway	Chula Vista	CA	91910	32.6324	-117.09	Reg9
Mr Vapor	1010 Broadway	Chula Vista	CA	91911	32.6131	-117.083	Reg9
Vape Up USA	1079 3rd Ave	Chula Vista	CA	91911	32.6149	-117.069	Reg9
Vape Elements	2015 Birch Rd	Chula Vista	CA	91915	32.6233	-116.97	Reg9
Omega Vapor Supply	7291 Greenback Ln	Citrus Heights	CA	95621	38.6787	-121.295	Reg9
Ultramist Vape	18222 Gale Ave	City of Industry	CA	91748	33.9955	-117.906	Reg9
Royal Vapes Clovis	131 West Shaw Ave	Clovis	CA	93612	36.8096	-119.712	Reg9
Fresno Vapor	1526 Clovis Ave	Clovis	CA	93612	36.8125	-119.701	Reg9
TGI Vape	711 W Shaw Ave	Clovis	CA	93612	36.8092	-119.726	Reg9
American Vapor	1215 N Willow Ave	Clovis	CA	93619	36.8526	-119.729	Reg9
Mystic Vape	1220 E Washington St	Colton	CA	92324	34.0459	-117.306	Reg9
E-Cig City Commerce	5211 E Washington Blvd	Commerce	CA	90040	34.0032	-118.167	Reg9
Panda Ecigs	4085 Nelson Ave	Concord	CA	94520	38.0107	-122.045	Reg9
VAPEWAY Vape Shop	2363 California Ave	Corona	CA	92881	33.8434	-117.538	Reg9
Break Time Vape	1500 Adams Ave	Costa Mesa	CA	92626	33.6741	-117.92	Reg9
Flawless Vape Shop Bristol	3033 Bristol St	Costa Mesa	CA	92626	33.6816	-117.886	Reg9
MyVapors	3589 Harbor Blvd	Costa Mesa	CA	92626	33.7009	-117.92	Reg9
Mesa Vape	891 W Baker St	Costa Mesa	CA	92626	33.6796	-117.894	Reg9
Buckshot Vapors Inc	1000 Brioso Dr	Costa Mesa	CA	92627	33.6383	-117.941	Reg9
C3 Vapors And Coffee Shop	1779 Newport Blvd	Costa Mesa	CA	92627	33.639	-117.922	Reg9
Flawless Vapes & Supplies	1834 Newport Blvd	Costa Mesa	CA	92627	33.6414	-117.918	Reg9
Vapor Shot	2428 Newport Blvd	Costa Mesa	CA	92627	33.6575	-117.902	Reg9
Flawless Vape Shop	333 E 17th St	Costa Mesa	CA	92627	33.6322	-117.915	Reg9
No Butts About It	7182 Gravenstein Hwy	Cotati	CA	94931	38.3345	-122.739	Reg9
High Tide Vapes	1329 Northcrest Dr	Crescent City	CA	95531	41.7704	-124.199	Reg9
Mountain Mist Vapors	24048 Lake Dr	Crestline	CA	92325	34.2437	-117.279	Reg9
Nana's Vape Shop	10812 Washington Blvd	Culver City	CA	90232	34.0149	-118.407	Reg9
Vape Couture	9171 Valley View St	Cypress	CA	90630	33.8291	-118.029	Reg9
Vapor Zone Vape Shop	9923 Walker St	Cypress	CA	90630	33.8184	-118.037	Reg9
Sensual Cloud Vapors	6340 Mission St	Daly City	CA	94014	37.7055	-122.462	Reg9
Vape Dreams	16 Washington St	Daly City	CA	94015	37.688	-122.469	Reg9
South County Vapors - Dana Point	34085 Pacific Coast Hwy	Dana Point	CA	92629	33.4647	-117.707	Reg9
Paradigm Vapor	908 N Diamond Bar Blvd	Diamond Bar	CA	91765	34.0347	-117.806	Reg9
Downey Vapes	10033 Tecum Rd	Downey	CA	90240	33.9594	-118.14	Reg9
Dr Mike's Vapors	9260-1 /2 Hall Rd	Downey	CA	90241	33.9295	-118.121	Reg9
Beyond Vape	9455 Firestone Blvd	Downey	CA	90241	33.9314	-118.115	Reg9
Vape Prodigy	9510 Firestone Blvd	Downey	CA	90241	33.9303	-118.114	Reg9
Euphoria Vapor Outlet	1530 Jamacha Rd	El Cajon	CA	92019	32.7686	-116.928	Reg9
Vapin' The 619	1571 N Magnolia Ave	El Cajon	CA	92020	32.8208	-116.962	Reg9
Main Street Vapory	660 W Main St	El Centro	CA	92243	32.7929	-115.558	Reg9
Deluxe Vapes	690 W Main St	El Centro	CA	92243	32.7929	-115.594	Reg9
Vape Three	3944 N Peck Rd	El Monte	CA	91732	34.0768	-118.021	Reg9
El Segundo Vapery	100 W Imperial Ave	El Segundo	CA	90245	33.9305	-118.416	Reg9
DJ's Vapes	3634 San Pablo Dam Rd	El Sobrante	CA	94803	37.9641	-122.317	Reg9
Refresh Yo Momma Favorite Vape Shop	8868 Bond Rd	Elk Grove	CA	95624	38.4229	-121.374	Reg9
South Coast Vapor Co	1532 Encinitas Blvd	Encinitas	CA	92024	33.0459	-117.256	Reg9
Charlie's Vape Bar	18054 Ventura Blvd	Encino	CA	91316	34.1648	-118.526	Reg9
Cloud 9 E-Cig Store	200 E Grand Ave	Escondido	CA	92025	33.1225	-117.08	Reg9
Dark Vapes	272 E Via Rancho Pkwy	Escondido	CA	92025	33.0699	-117.065	Reg9
The Vape Lounge	360 W 9th Ave	Escondido	CA	92025	33.1128	-117.08	Reg9
Euphoria Vapor Outlet	410 W Felicita Ave	Escondido	CA	92025	33.1047	-117.075	Reg9
Humboldt Vape Co.	413 5th St	Eureka	CA	95501	40.802	-124.166	Reg9
Riverwalk Vapors	510 O St	Eureka	CA	95501	40.8032	-124.156	Reg9
Norse Vapor	122 W Ash St	Fallbrook	CA	92028	33.3773	-117.252	Reg9
Vapor Boss	17218 Foothill Blvd	Fontana	CA	92335	34.107	-117.429	Reg9
Pure Vapor	10650 Sierra Ave	Fontana	CA	92337	34.061	-117.436	Reg9
Mendocino Vapors	18200 Old Coast Hwy	Fort Bragg	CA	95437	39.4087	-123.808	Reg9
8 Ball Vapor	11759-A Edinger Ave	Fountain Valley	CA	92708	33.731	-117.924	Reg9
Vapor & Beyond	16503 Brookhurst St	Fountain Valley	CA	92708	33.7234	-117.955	Reg9
High Society Supply	16580 Harbor Blvd	Fountain Valley	CA	92708	33.7226	-117.92	Reg9
Vapetrix	8594 Warner Ave	Fountain Valley	CA	92708	33.7153	-117.979	Reg9
Flawless Vapes & Supplies	9475 Warner Ave	Fountain Valley	CA	92708	33.7164	-117.964	Reg9
Vapor Planes	3679 Thornton Ave	Fremont	CA	94536	37.5628	-122.01	Reg9
Vapor & Stogies	4020 Bay St	Fremont	CA	94538	37.5329	-121.96	Reg9
The Art of Vapor	34241 Fremont Blvd	Fremont	CA	94555	37.5755	-122.043	Reg9
Royal Vapes	4613 E Tulare St	Fresno	CA	93702	36.7435	-119.745	Reg9
Fresno City Vapor	5769 N First St	Fresno	CA	93710	36.8222	-119.774	Reg9
Smoothy Man E-Juice	92 E San Jose Ave	Fresno	CA	93710	36.8121	-119.789	Reg9
Century Vape	2787 W Shaw Ave	Fresno	CA	93711	36.8081	-119.844	Reg9
Satyr Vapor	7018 N Maple Ave	Fresno	CA	93720	36.8382	-119.745	Reg9
Century Vape	7767 N First St	Fresno	CA	93720	36.8508	-119.775	Reg9
The Vape Shop	4930 N Cedar Ave	Fresno	CA	93726	36.8074	-119.754	Reg9
Imperial Vape	4946 E Ashlan Ave	Fresno	CA	93726	36.7934	-119.728	Reg9
The House of Glass and Vape	1209 E Chapman Ave	Fullerton	CA	92831	33.8742	-117.907	Reg9
Vizion Vapor	131 N Raymond Ave	Fullerton	CA	92831	33.8714	-117.907	Reg9
Vape Citi	2485 E Chapman Ave	Fullerton	CA	92831	33.8744	-117.888	Reg9
Vapor Solutions	645 S State College Blvd	Fullerton	CA	92831	33.865	-117.89	Reg9
Midnight Vapors	12036 West St	Garden Grove	CA	92840	33.7884	-117.924	Reg9
Huff and Puffers	12105 Brookhurst St	Garden Grove	CA	92840	33.7874	-117.961	Reg9
Vapor Generics	12761 Western Ave	Garden Grove	CA	92841	33.7773	-118.002	Reg9
Crown Vapors	13471 Magnolia St	Garden Grove	CA	92844	33.7671	-117.973	Reg9
Vape Guys	2015 W Redondo Beach Blvd	Gardena	CA	90247	33.8877	-118.314	Reg9
Vapeguyla	545 E Rosecrans Ave	Gardena	CA	90248	33.9024	-118.266	Reg9
Vape In The Box	1448 W Rosecrans Ave	Gardena	CA	90249	33.9016	-118.302	Reg9
Vapor Range	15210 S Western Ave	Gardena	CA	90249	33.8933	-118.309	Reg9
The Vape Society	1023 S Brand Blvd	Glendale	CA	91204	34.1338	-118.256	Reg9
The Vape Theory	420 S Brand Blvd	Glendale	CA	91204	34.1413	-118.255	Reg9
VapeJuiceDepot	4551 San Fernando Rd	Glendale	CA	91204	34.135	-118.264	Reg9
Cosmic Cloud	1215 E Colorado St	Glendale	CA	91205	34.1429	-118.239	Reg9
Simply Vapor	100 W Broadway	Glendale	CA	91210	34.1435	-118.259	Reg9
Zvape	720 S Grand Ave	Glendora	CA	91740	34.1263	-117.872	Reg9
Mode Vape	747 E Arrow Hwy	Glendora	CA	91740	34.1068	-117.849	Reg9
FlavorLand	5420 Douglas Blvd	Granite Bay	CA	95746	38.7438	-121.2	Reg9
Gold Country Vapor	760 S Auburn St	Grass Valley	CA	95945	39.2017	-121.062	Reg9
Amsterdam Vape Cafe & Gallery	1519 W Grand Ave	Grover Beach	CA	93433	35.1212	-120.613	Reg9
Sector Vape	1741 W Grand Ave	Grover Beach	CA	93433	35.1211	-120.61	Reg9
BSP Vapes	1012A Hacienda Blvd	Hacienda Heights	CA	91745	34.0116	-117.963	Reg9
Vape Culture	523 W 7th St	Hanford	CA	93230	36.3251	-119.653	Reg9
E-Cig City 2	11811 Carson St	Hawaiian Gardens	CA	90716	33.8323	-118.081	Reg9
Vapor Zone & Novelty	943 C St	Hayward	CA	94541	37.6713	-122.082	Reg9
Twilight Zone	24058 Mission Blvd	Hayward	CA	94544	37.6676	-122.079	Reg9
Green Vapors	2428 Whipple Rd	Hayward	CA	94544	37.6062	-122.06	Reg9
Cool Vape	2472 Whipple Rd	Hayward	CA	94544	37.6067	-122.064	Reg9
The Gr8 Vape	1090 La Playa Dr	Hayward	CA	94545	37.6474	-122.106	Reg9
Platinum Vapes	26013 Eden Lndg	Hayward	CA	94545	37.6266	-122.122	Reg9
VaPin'Up	109 Powell Ave	Healdsburg	CA	95448	38.6208	-122.872	Reg9
Vape Town	12055 Mariposa Rd	Hesperia	CA	92345	34.4689	-117.343	Reg9
760 Vapor	15885 Main St	Hesperia	CA	92345	34.4234	-117.317	Reg9
Ace Of Vapes	3545 E Highland Ave	Highland	CA	92346	34.1352	-117.21	Reg9
Corner Vapory	19459 Brookhurst St	Huntington Beach	CA	92646	33.6802	-117.954	Reg9
VaporDNA	8162 Talbert Ave	Huntington Beach	CA	92646	33.701	-117.988	Reg9
Vape Avenue	16899 Beach Blvd	Huntington Beach	CA	92647	33.717	-117.989	Reg9
Vapor HB	16942 Gothard St	Huntington Beach	CA	92647	33.7169	-118	Reg9
MetaVape	6829 Warner Ave	Huntington Beach	CA	92647	33.7168	-118.009	Reg9
Ecig Emporium	126 Main St	Huntington Beach	CA	92648	33.6578	-118.001	Reg9
Surf City Vapors	16373 Bolsa Chica St	Huntington Beach	CA	92649	33.7238	-118.042	Reg9
Sunset Vapor	17212 Pacific Coast Hwy	Huntington Beach	CA	92649	33.7128	-118.063	Reg9
Palm Beach Vapors- Huntington Beach	5960 Warner Ave	Huntington Beach	CA	92649	33.7144	-118.025	Reg9
Desert Vapors - Indio	43430 Monroe St	Indio	CA	92201	33.7347	-116.233	Reg9
ECig Emporium	17145 Von Karman Ave	Irvine	CA	92614	33.6916	-117.841	Reg9
Magic Vapor - Retail/Wholesale	17905 Sky Park Cir	Irvine	CA	92614	33.6917	-117.86	Reg9
Hold Fast Vapors	18001 Sky Park Cir	Irvine	CA	92614	33.6902	-117.861	Reg9
Vape & Co.	4200 Trabuco Rd	Irvine	CA	92620	33.7075	-117.78	Reg9
Isla Vista Vapor	6549 Pardall Rd	Isla Vista	CA	93117	34.4129	-119.856	Reg9
Switch To Vapor	12336 Martell Rd	Jackson	CA	95642	38.3657	-120.798	Reg9
Crystal Vapor	2259 Foothill Blvd	La CaÃ±ada Flintridge	CA	91011	34.2171	-118.227	Reg9
Vape On La Crescenta	3434 Foothill Blvd	La Crescenta-Montrose	CA	91214	34.2329	-118.254	Reg9
E & B Flavor Lounge	1301 S Beach Blvd	La Habra	CA	90631	33.915	-117.971	Reg9
BZ Vapin	1403 E Lambert Rd	La Habra	CA	90631	33.9254	-117.93	Reg9
Jdi Vape Ctr	700 Mariposa St	La Habra	CA	90631	33.9243	-117.97	Reg9
Sun Vapers	5263 Baltimore Dr	La Mesa	CA	91942	32.775	-117.027	Reg9
Vape Functions	7400 El Cajon Blvd	La Mesa	CA	91942	32.769	-117.038	Reg9
Vapor Buzz	13965 E Amar Rd	La Puente	CA	91746	34.0528	-117.973	Reg9
Allure Vapor Shop	2105 Foothill Blvd	La Verne	CA	91750	34.114	-117.765	Reg9
Vapor Craze	23016 Lake Forest Dr	Laguna Hills	CA	92653	33.6276	-117.725	Reg9
O C Vape	24722 Mandeville Dr	Laguna Hills	CA	92653	33.5813	-117.699	Reg9
E-CIG HUB	25381 Alicia Pkwy	Laguna Hills	CA	92653	33.5938	-117.699	Reg9
Vanity Vape	280 S Hwy 173	Lake Arrowhead	CA	92352	34.2486	-117.19	Reg9
Cloudhaven Vapors	291 San Jacinto River Rd	Lake Elsinore	CA	92530	33.6626	-117.301	Reg9
Vapeway	29280 Central Ave	Lake Elsinore	CA	92530	33.6935	-117.335	Reg9
Juice-E Vapors	23401 El Toro Rd	Lake Forest	CA	92630	33.6236	-117.697	Reg9
Hookups Vapors	25431 Trabuco Rd	Lake Forest	CA	92630	33.6482	-117.686	Reg9
Vapor Meister	12346 Woodside Ave	Lakeside	CA	92040	32.8571	-116.926	Reg9
Genki Vape	5528 Del Amo Blvd	Lakewood	CA	90713	33.8466	-118.124	Reg9
Av Vapes	43925 15th St W	Lancaster	CA	93534	34.681	-118.158	Reg9
Endless Vapors	818 W Ave L	Lancaster	CA	93534	34.6595	-118.147	Reg9
Vic's Vicious Vapes	2046 W Ave K	Lancaster	CA	93536	34.6751	-118.166	Reg9
Mr. Vape	403 W Lancaster Blvd	Lancaster	CA	93536	34.6988	-118.136	Reg9
Royale Vapor	4177 First St	Livermore	CA	94551	37.6939	-121.748	Reg9
Vapor Laze	922 Larkspur Dr	Livermore	CA	94551	37.7057	-121.741	Reg9
King's Closet Thrift & Vape Shop	230 S School St	Lodi	CA	95240	38.1307	-121.273	Reg9
Vape Life	2525 S Hutchins St	Lodi	CA	95240	38.1016	-121.279	Reg9
Let's Vape	25220 Narbonne Ave	Lomita	CA	90717	33.7957	-118.32	Reg9
Blue Sky Vapes	1145 N H St	Lompoc	CA	93436	34.6568	-120.459	Reg9
The Vapor Underground	207 Pine Ave	Long Beach	CA	90802	33.7695	-118.192	Reg9
Breathe Vape	5107 E Pacific Coast Hwy	Long Beach	CA	90804	33.7838	-118.134	Reg9
Boxmodz VAPE Supplies	6802 Lewis Ave	Long Beach	CA	90805	33.8784	-118.18	Reg9
Sinless Vape	1026 E Pacific Coast Hwy	Long Beach	CA	90806	33.7899	-118.18	Reg9
City Vapors	1942 E Del Amo Blvd	Long Beach	CA	90807	33.8465	-118.169	Reg9
Vapor Craze	3837 Atlantic Ave	Long Beach	CA	90807	33.828	-118.185	Reg9
Vapor Stream	4505 Orange Ave	Long Beach	CA	90807	33.8406	-118.176	Reg9
Long Beach Vapors	1740 W Willow St	Long Beach	CA	90810	33.8041	-118.216	Reg9
VaporLand	6340 E Spring St	Long Beach	CA	90815	33.8101	-118.108	Reg9
The Vape Shop	125 N Western Ave	Los Angeles	CA	90004	34.0739	-118.309	Reg9
The Vape Shop	3528 W 8th St	Los Angeles	CA	90005	34.0575	-118.307	Reg9
Infeeling	808 S Western Ave	Los Angeles	CA	90005	34.057	-118.309	Reg9
Doux Vape	2508 S Figueroa St	Los Angeles	CA	90007	34.0286	-118.276	Reg9
Vapor Exotica LLC	224 E 3rd St	Los Angeles	CA	90013	34.0483	-118.244	Reg9
Cali Kulture	306 S Wall St	Los Angeles	CA	90013	34.0478	-118.244	Reg9
City of Vape	307 Boyd St	Los Angeles	CA	90013	34.0472	-118.244	Reg9
Vape Star LA	311 E Boyd St	Los Angeles	CA	90013	34.0472	-118.243	Reg9
The Wall Street Vape Supply Co	330 Wall St	Los Angeles	CA	90013	34.0469	-118.244	Reg9
E-Juice LA	339 Wall St	Los Angeles	CA	90013	34.0471	-118.245	Reg9
US Vape Wholesale	413 E 4th St	Los Angeles	CA	90013	34.0458	-118.243	Reg9
LA VAPORZ Wholesale	417 South San Pedro St	Los Angeles	CA	90013	34.0453	-118.244	Reg9
Go Green Trading	463 E 4th St	Los Angeles	CA	90013	34.0453	-118.242	Reg9
Downtown Vape Elctro Cgrtts	1301 S Main St	Los Angeles	CA	90015	34.0363	-118.26	Reg9
The Vape Lounge	966 Gayley Ave	Los Angeles	CA	90024	34.0624	-118.448	Reg9
Golden State Vape Shop	1925 W Temple St	Los Angeles	CA	90026	34.0699	-118.266	Reg9
V For Vape	1727 N Vermont Ave	Los Angeles	CA	90027	34.1026	-118.292	Reg9
The Vape Shop	1770 N Highland Ave	Los Angeles	CA	90028	34.1036	-118.339	Reg9
The Vapor Shop - Vape Bar and Vape Lounge	7061 Sunset Blvd	Los Angeles	CA	90028	34.0981	-118.343	Reg9
Los Angeles Vape Shop	1100 N Western Ave	Los Angeles	CA	90029	34.0909	-118.309	Reg9
Vapors of OZ	1060 S Crescent Heights Blvd	Los Angeles	CA	90035	34.057	-118.37	Reg9
Simply Vapor	2700 Colorado Blvd	Los Angeles	CA	90041	34.1414	-118.226	Reg9
Vapegoat	5054 York Blvd	Los Angeles	CA	90042	34.1208	-118.205	Reg9
The Vapor Spot	7551 Sunset Blvd	Los Angeles	CA	90046	34.0984	-118.354	Reg9
Beverly Vapes	8023 Beverly Blvd	Los Angeles	CA	90048	34.0764	-118.364	Reg9
Vapor Delight	8474 W 3rd St	Los Angeles	CA	90048	34.073	-118.375	Reg9
LA Cloud Supply	10956 Pico Blvd	Los Angeles	CA	90064	34.0385	-118.431	Reg9
Vape Place	11725 W Pico Blvd	Los Angeles	CA	90064	34.0315	-118.446	Reg9
The Vapor Spot	2378 Westwood Blvd	Los Angeles	CA	90064	34.0409	-118.429	Reg9
Fadivape	3995 Inglewood Blvd	Los Angeles	CA	90066	34.0019	-118.426	Reg9
Ecg Vapor Bar	20945 Devonshire	Los Angeles	CA	91311	34.2574	-118.59	Reg9
Cloud Control Vapor Bar	7329 1/2 Reseda Blvd	Los Angeles	CA	91335	34.2039	-118.536	Reg9
L.A. Vapeshop	1419 San Fernando Rd	Los Angeles	CA	91340	34.287	-118.446	Reg9
Bodega Vapes	17654 Chatsworth St	Los Angeles	CA	91344	34.2647	-118.519	Reg9
Payless Vapes	13648 Burbank Blvd	Los Angeles	CA	91401	34.1718	-118.431	Reg9
Xplicit Vape - Panorama City	13545 Roscoe Blvd	Los Angeles	CA	91402	34.2218	-118.428	Reg9
Vapor Shop & Lounge of Sherman Oaks	13909 Ventura Blvd	Los Angeles	CA	91423	34.1489	-118.436	Reg9
Simply Vapor	14006 Riverside Dr	Los Angeles	CA	91423	34.157	-118.437	Reg9
Gypsy Vapes	14444 Magnolia Blvd	Los Angeles	CA	91423	34.1644	-118.448	Reg9
NoHo Vape	5727 Lankershim Blvd	Los Angeles	CA	91601	34.1748	-118.381	Reg9
Tropicana Vape Shop	6461 Lankershim Blvd	Los Angeles	CA	91606	34.1883	-118.388	Reg9
Toby's Vapes	1490 E Yosemite Ave	Madera	CA	93638	36.9675	-120.051	Reg9
Aces Of Vape	223 W Yosemite Ave	Manteca	CA	95336	37.7975	-121.218	Reg9
Vape3one	3074 Del Monte Blvd	Marina	CA	93933	36.6832	-121.803	Reg9
Venice Vapor Lab	13464 W Washington Blvd	Marina Del Rey	CA	90292	33.9908	-118.446	Reg9
Switch to Vapor Jackson	12336 Martell Rd	Martell	CA	95654	38.3657	-120.798	Reg9
Jackson It Is Vapor	12351-B Martell Rd	Martell	CA	95654	38.3663	-120.798	Reg9
Stop N Vape	3798 Pacheco Blvd	Martinez	CA	94553	38.0094	-122.099	Reg9
Menifee Vapor Pros	27701 Scott Rd	Menifee	CA	92584	33.6408	-117.175	Reg9
The Vapors	615 W Main St	Merced	CA	95340	37.807	-121.217	Reg9
The Stone Bowl	1680 Yosemite Pkwy	Merced	CA	95341	37.2807	-120.446	Reg9
Millbrae Vape	1703 El Camino Real	Millbrae	CA	94030	37.6139	-122.405	Reg9
Vape One	794 Barber Ln	Milpitas	CA	95035	37.4191	-121.916	Reg9
Got 2 Vape	15418 Chatsworth St	Mission Hills	CA	91345	34.2642	-118.468	Reg9
E-Cig City Mission Viejo	27500 Marguerite Pkwy	Mission Viejo	CA	92629	33.5641	-117.658	Reg9
South County Vapors	23891 Via Fabricante	Mission Viejo	CA	92691	33.6162	-117.68	Reg9
Club Vapor USA	24002 Via Fabricante	Mission Viejo	CA	92691	33.6148	-117.681	Reg9
Yo Mommas Favorite Vape Shop	700 McHenry Ave	Modesto	CA	95350	37.6538	-120.993	Reg9
Switch To Vapor	518 McHenry Ave	Modesto	CA	95354	37.6517	-120.994	Reg9
LA Vapor Works	524 N Montebello Blvd	Montebello	CA	90640	34.018	-118.106	Reg9
The Vape Inn	564 S Greenwood Ave	Montebello	CA	90640	34.0036	-118.114	Reg9
The Vape Club	800 Lighthouse Ave	Monterey	CA	93940	36.6162	-121.904	Reg9
Vapor Times	149 W Garvey Ave	Monterey Park	CA	91754	34.0626	-118.124	Reg9
The Vape Unit	2099 S Atlantic Blvd	Monterey Park	CA	91754	34.0403	-118.143	Reg9
Vape Society	501 W Garvey Ave	Monterey Park	CA	91754	34.0627	-118.13	Reg9
Queens Vape	476 W Los Angeles Ave	Moorpark	CA	93021	34.2782	-118.887	Reg9
Perris Vape	25045 Red Maple Ln	Moreno Valley	CA	92551	33.8845	-117.226	Reg9
The Barrel Lounge Vape Room	23901 Sunnymead Blvd	Moreno Valley	CA	92553	33.9386	-117.245	Reg9
Yo Mommas Favorite Vape Shop	24021 Alessandro Blvd	Moreno Valley	CA	92553	33.9167	-117.243	Reg9
Vapor Boss	12125 Day St	Moreno Valley	CA	92557	33.9452	-117.279	Reg9
EPiK VAPE	12220 Pigeon Pass Rd	Moreno Valley	CA	92557	33.9432	-117.261	Reg9
Morgan Hill Vapors	15650 Vineyard Blvd	Morgan Hill	CA	95037	37.1116	-121.639	Reg9
Cloud City Vape	305 Chestnut St	Mount Shasta	CA	96067	41.3139	-122.312	Reg9
The Fatty Zone	1398 W El Camino Real	Mountain View	CA	94040	37.389	-122.09	Reg9
Almond Vape	27890 Clinton Keith Rd	Murrieta	CA	92562	33.5994	-117.176	Reg9
The Vape Lodge 2	33040 Antelope Rd	Murrieta	CA	92563	33.6396	-117.167	Reg9
Unique Vapors	40250 Murrieta Hot Spring	Murrieta	CA	92563	33.5552	-117.174	Reg9
Vape The Grape	3371 Old California Way	Napa	CA	94558	38.3206	-122.307	Reg9
Trend Vape & Things	3030 Plaza Bonita Rd	National City	CA	91950	32.6563	-117.066	Reg9
Supreme One	3400 E 8th St	National City	CA	91950	32.6853	-117.072	Reg9
Vape Pharm	3403 E Plaza Blvd	National City	CA	91950	32.6846	-117.071	Reg9
Vaporation	34917 Newark Blvd	Newark	CA	94560	37.5508	-122.05	Reg9
Platinum Vapes	39245 Cedar Blvd	Newark	CA	94560	37.5224	-122.005	Reg9
Empire Vape	1825 Hamner Ave	Norco	CA	92860	33.9087	-117.56	Reg9
Tornado Vape	2085 River Rd	Norco	CA	92860	33.9094	-117.583	Reg9
Stella Vapors Lounge	2743 Hamner Ave	Norco	CA	92860	33.9212	-117.559	Reg9
Vape Inc.	3699 Hamner Ave	Norco	CA	92860	33.9369	-117.557	Reg9
VapeTag	15650 Nordhoff St	North Hills	CA	91343	34.2352	-118.474	Reg9
Vapor Delux - North Hollywood	5221 Lankershim Blvd	North Hollywood	CA	91601	34.1654	-118.375	Reg9
Vapors	13432 Sherman Way	North Hollywood	CA	91605	34.2009	-118.426	Reg9
Daddy's Vapor Distro Inc	7308 Laurel Canyon Blvd	North Hollywood	CA	91605	34.2103	-118.397	Reg9
818 Vapor Bar	12801 Victory Blvd	North Hollywood	CA	91606	34.187	-118.412	Reg9
IE Somke & Vape	8363 Reseda Blvd	Northridge	CA	91324	34.2226	-118.537	Reg9
So Cal Vape Bar & Lounge	8452 Reseda Blvd	Northridge	CA	91324	34.2242	-118.535	Reg9
The Vapor Spot- Vape Shop and Vapor Bar	8850 Tampa Ave	Northridge	CA	91324	34.2313	-118.553	Reg9
E-Vapor Cantina	10948 Imperial Hwy	Norwalk	CA	90650	33.9169	-118.1	Reg9
High Voltage Vaporz	13437 Pumice St	Norwalk	CA	90650	33.8977	-118.046	Reg9
Tasty Vapor	1017 22nd Ave	Oakland	CA	94606	37.7832	-122.241	Reg9
Twilight Zone	1929 Broadway	Oakland	CA	94607	37.8082	-122.269	Reg9
Aroma Avenue	1405 S El Camino Real	Oceanside	CA	92054	33.2016	-117.332	Reg9
Sky Vapes	1837 S Coast Hwy	Oceanside	CA	92054	33.1738	-117.361	Reg9
Cloudhaven Vapors	1910 Oceanside Blvd	Oceanside	CA	92054	33.1942	-117.356	Reg9
Z Vapor Room	2216 S El Camino Real	Oceanside	CA	92054	33.1859	-117.327	Reg9
Syndicate Vapes	514 N Coast Hwy	Oceanside	CA	92054	33.1991	-117.382	Reg9
IE Vapes	2665 E Riverside Dr	Ontario	CA	91761	34.0207	-117.595	Reg9
New Era Vape	1413 S Euclid Ave	Ontario	CA	91762	34.048	-117.65	Reg9
Everlast Vapor	1520 N Mountain Ave	Ontario	CA	91762	34.0866	-117.669	Reg9
909 Vapor	4451 Ontario Mills Pkwy	Ontario	CA	91764	34.0702	-117.553	Reg9
Dr. Vapor Warehouse	2199 N Batavia St	Orange	CA	92865	33.8247	-117.861	Reg9
Dr. Vapor the Old Towne Vape	111 N Olive St	Orange	CA	92866	33.7882	-117.854	Reg9
Vapor Labs	1424 E Katella Ave	Orange	CA	92867	33.809	-117.839	Reg9
Orange Vape Shop	622 E Katella Ave	Orange	CA	92867	33.809	-117.847	Reg9
Ecig N Vapes	20 City Blvd	Orange	CA	92868	33.7826	-117.893	Reg9
Vape Caviar - Plume Juice	960 S A St	Oxnard	CA	93030	34.1914	-119.178	Reg9
Steam of Oxnard	600 S Victoria Ave	Oxnard	CA	93035	34.1959	-119.221	Reg9
Vapor Forrest	2860 E Vineyard Ave	Oxnard	CA	93036	34.2379	-119.168	Reg9
Fog Zone	5420 Coast Hwy	Pacifica	CA	94044	37.5951	-122.506	Reg9
Desert Vapors	73140 Hwy 111	Palm Desert	CA	92260	33.7217	-116.389	Reg9
E-Cig City Palm Desert	73910 Hwy 111	Palm Desert	CA	92260	33.7218	-116.375	Reg9
E-Cig Vapor Emporium	172 N Palm Canyon Dr	Palm Springs	CA	92262	33.8244	-116.547	Reg9
Shasta Vape	22049 Old 44 Dr	Palo Cedro	CA	96073	40.5632	-122.237	Reg9
Xplicit Vape	13545 Roscoe Blvd	Panorama City	CA	91402	34.2214	-118.462	Reg9
Vape Hut	645 Pearson Rd	Paradise	CA	95969	39.7526	-121.609	Reg9
asMODus	15962 Downey Ave	Paramount	CA	90723	33.8879	-118.151	Reg9
Vape Mastaz	1446 E Walnut St	Pasadena	CA	91106	34.1493	-118.121	Reg9
Vapor Room	2735 E Colorado Blvd	Pasadena	CA	91107	34.1464	-118.094	Reg9
Dark Vapes	1299 Galleria At Tyler St	Perris	CA	92570	33.9098	-117.458	Reg9
Phelan Vape Shop	4050 Phelan Rd	Phelan	CA	92371	34.4269	-117.573	Reg9
Better Cloud Vapor	2564 Appian Way	Pinole	CA	94564	37.9899	-122.3	Reg9
KJ's Vapor Shop	3105 Railroad Ave	Pittsburg	CA	94565	38.007	-121.893	Reg9
Vapor District	112 N Bradford Ave	Placentia	CA	92870	33.8731	-117.87	Reg9
It Is Vapor Express Placerville	86 Main St	Placerville	CA	95667	38.7274	-120.807	Reg9
Square make the Switch!	1515 N Garey Ave	Pomona	CA	91768	34.0669	-117.8	Reg9
Allstar Vape	3425 Pomona Blvd	Pomona	CA	91768	34.0472	-117.811	Reg9
Vapor Forrest	425 E Hueneme Rd	Port Hueneme	CA	93041	34.1479	-119.195	Reg9
E_Cig_Room	600 N Prospect	Porterville	CA	93257	36.0769	-119.044	Reg9
High Desert Vapor	5015 W Columbia Way	Quartz Hill	CA	93536	34.6456	-118.219	Reg9
The Vapor Trail	711 Main St	Ramona	CA	92065	33.0446	-116.864	Reg9
Flawless Vape Shop	7890 Haven Ave	Rancho Cucamonga	CA	91730	34.1109	-117.577	Reg9
The Vapour Lounge	8188 Rochester Ave	Rancho Cucamonga	CA	91730	34.105	-117.546	Reg9
IEVapor	9375 9th St	Rancho Cucamonga	CA	91730	34.095	-117.6	Reg9
Vape Guys Too	28723 S Western Ave	Rancho Palos Verdes	CA	90275	33.7581	-118.312	Reg9
Elite Vapors	29881 Aventura	Rancho Santa Margarita	CA	92688	33.6367	-117.609	Reg9
Nor Cal Vape	1700 California St	Redding	CA	96001	40.5819	-122.391	Reg9
Mad Cloudz Vape	1109 Hartnell Ave	Redding	CA	96002	40.5633	-122.351	Reg9
Discount Vapes	2070 Churn Creek Rd	Redding	CA	96002	40.5775	-122.354	Reg9
Upscale Vapes	112 Orange St	Redlands	CA	92373	34.057	-117.182	Reg9
White Horse Vapor	1506 Barton Rd	Redlands	CA	92373	34.0468	-117.207	Reg9
The Vape Warehouse 2	1235 Indiana Ct	Redlands	CA	92374	34.0687	-117.206	Reg9
Vape Plus	1480 Industrial Park Ave	Redlands	CA	92374	34.0646	-117.205	Reg9
Vape Place	2705 Artesia Blvd	Redondo Beach	CA	90278	33.873	-118.362	Reg9
Redwood Vape	2853 El Camino Real	Redwood City	CA	94061	37.4697	-122.213	Reg9
It Is Vapor	615 Woodside Rd	Redwood City	CA	94061	37.4688	-122.223	Reg9
Kustom Vapes Rialto	1613 S Riverside Ave	Rialto	CA	92376	34.072	-117.37	Reg9
Ridgecrest Vapors	1545 N China Lk Blvd	Ridgecrest	CA	93555	35.6492	-117.67	Reg9
Liquid E Fusion Vapors	3324 Santa Fe St	Riverbank	CA	95367	37.7357	-120.935	Reg9
Third Street Vapes	3257 Market St	Riverside	CA	92501	33.9875	-117.373	Reg9
Vape Castle	10485 Magnolia Ave	Riverside	CA	92505	33.9104	-117.465	Reg9
E-Cig City 4	1400 University Ave	Riverside	CA	92507	33.9755	-117.342	Reg9
Canyon Crest Vape Shoppe	5225 Canyon Crest Dr	Riverside	CA	92507	33.9558	-117.33	Reg9
Van Buren Vape	17966 Van Buren Blvd	Riverside	CA	92508	33.8858	-117.349	Reg9
Great Vape	4660 Rutile St	Riverside	CA	92509	34.0038	-117.499	Reg9
VapeStache	5306 Mission Blvd	Riverside	CA	92509	33.993	-117.4	Reg9
VapeRoots	8022 Limonite Ave	Riverside	CA	92509	33.9767	-117.46	Reg9
Vapor93	4253 Rocklin Rd	Rocklin	CA	95677	38.7886	-121.228	Reg9
710 Vapor Clouds	6015 Pacific St	Rocklin	CA	95677	38.7803	-121.243	Reg9
Vanquish Vapes	190 Raleys Town Ctr	Rohnert Park	CA	94928	38.3459	-122.707	Reg9
E-Cig 101	5665 Redwood Dr	Rohnert Park	CA	94928	38.3552	-122.714	Reg9
Vape & Bake	2689 Sierra Hwy	Rosamond	CA	93560	34.8599	-118.163	Reg9
High Desert Vapor	2997 Desert St	Rosamond	CA	93560	34.8641	-118.166	Reg9
The Vape Site	3927 Walnut Grove Ave	Rosemead	CA	91770	34.0792	-118.082	Reg9
Yo Mommas Favorite Vape Shop	10271 Fairway Dr	Roseville	CA	95678	38.7887	-121.28	Reg9
Clearmist Vape & E-Cig	1729 B Fullerton Rd	Rowland Heights	CA	91748	33.9877	-117.906	Reg9
The Vape Site	19257 Colima Rd	Rowland Heights	CA	91748	33.9873	-117.883	Reg9
West Coast Vapes	31972 Hilltop Blvd	Running Springs	CA	92382	34.2047	-117.106	Reg9
NXNW Vapor	1809 S St	Sacramento	CA	95811	38.5676	-121.486	Reg9
Boss Vapor	1115 Front St	Sacramento	CA	95814	38.5817	-121.506	Reg9
Yo Mommas Favorite Vape Shop	1730 J St	Sacramento	CA	95816	38.5771	-121.483	Reg9
Switch to Vapor	5301 Power Inn Rd	Sacramento	CA	95820	38.5269	-121.409	Reg9
Vapebox	7411 W Stockton Blvd	Sacramento	CA	95823	38.4569	-121.416	Reg9
NXNW Vapor	8211 Bruceville Rd	Sacramento	CA	95823	38.4594	-121.417	Reg9
Cultivapors	1357 Fulton Ave	Sacramento	CA	95825	38.5905	-121.402	Reg9
Vapes Unltd	1968 Fulton Ave	Sacramento	CA	95825	38.6008	-121.401	Reg9
Yo Mommas Favorite Vape Shop	6840 65th St	Sacramento	CA	95828	38.5019	-121.43	Reg9
Sac Vapor	1589 W El Camino Ave	Sacramento	CA	95833	38.6136	-121.497	Reg9
Cloud 9	2721 Del Paso Rd	Sacramento	CA	95835	38.6561	-121.522	Reg9
Vape Bunker by Doomsday Gourmet	5320 Auburn Blvd	Sacramento	CA	95841	38.6655	-121.34	Reg9
Honey Vape	5500 Auburn Blvd	Sacramento	CA	95841	38.6682	-121.336	Reg9
Salinas Vapor & Beyond	349 Monterey St	Salinas	CA	93901	36.6723	-121.653	Reg9
Ace of Vapes II	5244 University Pwy	San Bernardino	CA	92407	34.1772	-117.33	Reg9
Vape Warehouse	738 S Waterman Ave	San Bernardino	CA	92408	34.0864	-117.28	Reg9
Magic Dragon	999 N Waterman Ave	San Bernardino	CA	92410	34.117	-117.277	Reg9
Vix Vapes	239 Avenida Del Mar	San Clemente	CA	92672	33.4244	-117.617	Reg9
SC Vape Lounge	401 El Camino Real	San Clemente	CA	92672	33.4259	-117.611	Reg9
Vape Oasis	647 Camino De Los Mares	San Clemente	CA	92673	33.4585	-117.65	Reg9
San Diego eVapors	1181 Palm Ave	San Diego	CA	91932	32.5836	-117.109	Reg9
Acegen E-Cigs	324 Horton Pl	San Diego	CA	92101	32.7137	-117.162	Reg9
The Vaping Section - San Diego	726 Market St	San Diego	CA	92101	32.7117	-117.158	Reg9
Vape King	989 5th Ave	San Diego	CA	92101	32.7155	-117.16	Reg9
Eliminator Vapes	1337 Rosecrans St	San Diego	CA	92106	32.7244	-117.229	Reg9
Fresh Vapes	1640 Camino Del Rio N	San Diego	CA	92108	32.768	-117.149	Reg9
Garnet Vape	1419 Garnet Ave	San Diego	CA	92109	32.799	-117.244	Reg9
Euphoria Vapor Outlet	2710 Garnet Ave	San Diego	CA	92109	32.8062	-117.221	Reg9
California Accessories	957 Garnet Ave	San Diego	CA	92109	32.7969	-117.252	Reg9
No Butts About It	3045 Rosecrans St	San Diego	CA	92110	32.7453	-117.211	Reg9
Up N Vape	3500 Sports Arena Blvd	San Diego	CA	92110	32.757	-117.214	Reg9
Orbit Vape	4619 Convoy St	San Diego	CA	92111	32.8244	-117.155	Reg9
The Switch SD Vape Shop	4853 Convoy St	San Diego	CA	92111	32.8299	-117.153	Reg9
Vape58	8055 Clairemont Mesa Blvd	San Diego	CA	92111	32.8323	-117.15	Reg9
Euphoria Vapor Outlet	2842 Main St	San Diego	CA	92113	32.6931	-117.133	Reg9
The Vape Corner	3158 Main St	San Diego	CA	92113	33.7248	-117.986	Reg9
Vapor Etc	5410 El Cajon Blvd	San Diego	CA	92115	32.7581	-117.079	Reg9
E Cig Creations	6375 El Cajon Blvd	San Diego	CA	92115	32.7643	-117.061	Reg9
OSV Vape Shop	4535 30th St	San Diego	CA	92116	32.76	-117.13	Reg9
Vapin' The 619	4730 Clairemont Mesa Blvd	San Diego	CA	92117	32.8349	-117.189	Reg9
Euphoria Vapor Outlet	10389 Friars Rd	San Diego	CA	92120	32.7903	-117.1	Reg9
Vapor Invasion	10433 Friars Rd	San Diego	CA	92120	32.7904	-117.099	Reg9
Viper Vape	5825 Mission Gorge Rd	San Diego	CA	92120	32.7925	-117.098	Reg9
Vape Up Usa San Diego	5863 Mission Gorge Rd	San Diego	CA	92120	32.7818	-117.1	Reg9
Vape Kingz	3755 Murphy Canyon Rd	San Diego	CA	92123	32.8106	-117.116	Reg9
SD Vape Shop	5520 Kearny Villa Rd	San Diego	CA	92123	32.8349	-117.138	Reg9
Vape Supplies On Point	9420 Activity Rd	San Diego	CA	92126	32.8977	-117.124	Reg9
Vaperoo San Diego	9465 Black Mountain Rd	San Diego	CA	92126	32.8949	-117.123	Reg9
Vape Yosi	9926 Carmel Mountain Rd	San Diego	CA	92129	32.961	-117.114	Reg9
The Vape Firm	4211 Camino de La Plz	San Diego	CA	92173	32.5453	-117.042	Reg9
Vapor Boss	105 W Arrow Hwy	San Dimas	CA	91773	34.1035	-117.808	Reg9
Mode Vape	133 E Bonita Ave	San Dimas	CA	91773	34.107	-117.806	Reg9
Valley Vape Shop	603 N Maclay Ave	San Fernando	CA	91340	34.2893	-118.434	Reg9
Vapor Den	16 Guerrero St	San Francisco	CA	94103	37.7704	-122.425	Reg9
Vapory Shop	2707 Folsom St	San Francisco	CA	94110	37.7539	-122.414	Reg9
Frisco Vapor	1881 Lombard St	San Francisco	CA	94123	37.8002	-122.432	Reg9
Happy Vape SF	1963 Ocean Ave	San Francisco	CA	94127	37.7257	-122.464	Reg9
Vape Icon	113 W Las Tunas Dr	San Gabriel	CA	91776	34.103	-118.1	Reg9
Just Vape	124 S San Gabriel Blvd	San Gabriel	CA	91776	34.1024	-118.091	Reg9
LA Vapor	1841 S San Gabriel Blvd	San Gabriel	CA	91776	34.0759	-118.091	Reg9
Camino Vape	2951 Monterey Rd	San Jose	CA	95111	37.2898	-121.848	Reg9
San Jose Vape	112 Paseo De San Antonio	San Jose	CA	95112	37.3335	-121.886	Reg9
Platinum Vapes	2764 Aborn Rd	San Jose	CA	95121	37.3133	-121.793	Reg9
Star Vapes	1692 Tully Rd	San Jose	CA	95122	37.3203	-121.826	Reg9
The Vape Cafe	2050 Tully Rd	San Jose	CA	95122	37.3262	-121.819	Reg9
Premiere Vape	2200 Eastridge Lp	San Jose	CA	95122	37.326	-121.815	Reg9
Abyss Vapor Lounge	5406 Thornwood Dr	San Jose	CA	95123	37.2548	-121.864	Reg9
It Is Vapor 7	265 Meridian Ave	San Jose	CA	95126	37.3242	-121.914	Reg9
Silicon Valley Vapor	1122 Saratoga Ave	San Jose	CA	95129	37.3049	-121.978	Reg9
Vape Lounge	1599 Flickinger Ave	San Jose	CA	95131	37.3901	-121.879	Reg9
Cool Vape	1699 N Capitol Ave	San Jose	CA	95132	37.3979	-121.875	Reg9
E-Cig City 8	2068 N Capitol Ave	San Jose	CA	95132	37.4068	-121.886	Reg9
Shijin Vapor	651 Giguere Ct	San Jose	CA	95133	37.3668	-121.862	Reg9
Stay Vaped	4470 Pearl Ave	San Jose	CA	95136	37.267	-121.866	Reg9
Chill Vape	705 W Capitol Expy Auto Mall	San Jose	CA	95136	37.2748	-121.864	Reg9
Vaperie	31105 Rancho Viejo Rd	San Juan Capistrano	CA	92675	33.5086	-117.66	Reg9
Dana Vape	31952 Camino Capistrano	San Juan Capistrano	CA	92675	33.4988	-117.662	Reg9
Golden Coast Vapes	32301 Camino Capistrano	San Juan Capistrano	CA	92675	33.4938	-117.664	Reg9
Gorilla Clouds	321 E Lewelling Blvd	San Lorenzo	CA	94580	37.6864	-122.116	Reg9
The Vape Lounge	630 Nordahl Rd	San Marcos	CA	92069	33.1327	-117.12	Reg9
Vape House	979 Woodland Pkwy	San Marcos	CA	92069	33.1559	-117.129	Reg9
Cloud 9 E-Cig San Marcos	813 W San Marcos Blvd	San Marcos	CA	92078	33.136	-117.183	Reg9
The Vapor Cave	116 E 25th Ave	San Mateo	CA	94403	37.5452	-122.304	Reg9
San Mateo Vape	2323 S El Camino Real	San Mateo	CA	94403	37.5453	-122.306	Reg9
Vapurr Labs Express e-cig and e-liquid	703 B St	San Rafael	CA	94901	37.9705	-122.53	Reg9
VIP Vape Store	826 2nd St	San Rafael	CA	94901	37.971	-122.525	Reg9
Bay Fog Vapor	21310 San Ramon Valley Blvd	San Ramon	CA	94583	37.724	-121.942	Reg9
Nexus Vapor Vape Bar	2550 San Ramon Valley Blvd	San Ramon	CA	94583	37.7727	-121.974	Reg9
E-Vapor Zone	1441 W Macarthur Blvd	Santa Ana	CA	92704	33.7002	-117.888	Reg9
Vape Official	2961 W MacArthur Blvd	Santa Ana	CA	92704	33.7007	-117.909	Reg9
Rehab Vapors	1534 E Edinger Ave	Santa Ana	CA	92705	33.7273	-117.906	Reg9
Vapor Express	2800 N Main St	Santa Ana	CA	92705	33.7746	-117.87	Reg9
Santa Barbara Vapor Downtown	234 E Haley	Santa Barbara	CA	93101	34.4197	-119.692	Reg9
Anacapa Vapor	701 Anacapa St	Santa Barbara	CA	93101	34.4197	-119.697	Reg9
Vape Affair	2905 El Camino Real	Santa Clara	CA	95051	37.3528	-121.979	Reg9
IDrip Vape Shop	26893 Bouquet Canyon Rd	Santa Clarita	CA	91350	34.4343	-118.529	Reg9
Cloud 9 Vape Pure	28124 Bouquet Canyon Rd	Santa Clarita	CA	91350	34.4507	-118.497	Reg9
Vaping District	19443 Soledad Canyon Rd	Santa Clarita	CA	91351	34.4161	-118.475	Reg9
Vape O's	27536 Sierra Hwy	Santa Clarita	CA	91351	34.4155	-118.456	Reg9
The Vapor Department	23130 Valencia Blvd	Santa Clarita	CA	91355	34.4228	-118.542	Reg9
Green Vapors	411 Cedar St	Santa Cruz	CA	95060	36.9704	-122.027	Reg9
Santa Cruz Vapors	1701 Portola Dr	Santa Cruz	CA	95062	36.963	-121.988	Reg9
Central City Vapors	205 E Main St	Santa Maria	CA	93454	34.9535	-120.434	Reg9
Cal State Vape	401 N Broadway	Santa Maria	CA	93454	34.9567	-120.436	Reg9
Magic Vape House	1439 Lincoln Blvd	Santa Monica	CA	90401	34.0188	-118.49	Reg9
Vapor Delight	1855 Lincoln Blvd	Santa Monica	CA	90404	34.0129	-118.483	Reg9
Digital Ciggz	450 College Ave	Santa Rosa	CA	95401	38.4454	-122.718	Reg9
Digital Ciggz	2750 Mendocino Ave	Santa Rosa	CA	95403	38.4674	-122.72	Reg9
Euphoria Vapor Outlet Santee	10769 Woodside Ave	Santee	CA	92071	32.8396	-116.965	Reg9
Redwood Empire Vape Shop	976 Granvenstein Hwy S	Sebastopol	CA	95472	38.3917	-122.817	Reg9
The Vapor Spot- Vapor Bar and Vape Shop	4553 Van Nuys Blvd	Sherman Oaks	CA	91403	34.1544	-118.449	Reg9
Vapor Shop-Lounge-Sherman Oaks	13909 Ventura Blvd	Sherman Oaks	CA	91423	34.1501	-118.444	Reg9
The V Spot Vapor	2760 Tapo Canyon Rd	Simi Valley	CA	93063	34.2849	-118.717	Reg9
Vapor Nuvola	4210 E Los Angeles Ave	Simi Valley	CA	93063	34.2712	-118.713	Reg9
Cloud 10 Vape Bar	1464 Madera Rd	Simi Valley	CA	93065	34.2654	-118.796	Reg9
Frosted Vapors	14673 Mono Way	Sonora	CA	95370	37.9764	-120.324	Reg9
Mountain Vapors	83 S Stewart St	Sonora	CA	95370	37.9845	-120.382	Reg9
Cake Vapors	11135 Rush St	South El Monte	CA	91733	34.0518	-118.049	Reg9
Casa De Vape	4386 Tweedy Blvd	South Gate	CA	90280	33.9429	-118.195	Reg9
Tahoe Big Cloudz	2318 Lake Tahoe Blvd	South Lake Tahoe	CA	96150	38.92	-119.994	Reg9
Tahoe big Cloudz # 2	4035 Lake Tahoe Blvd	South Lake Tahoe	CA	96150	38.9559	-119.945	Reg9
The Vaping Buddha	615 W Orange Ave	South San Francisco	CA	94080	37.6499	-122.431	Reg9
Vape Envy	10506 Knott Ave	Stanton	CA	90680	33.8097	-118.011	Reg9
Vape101	7143 Katella Ave	Stanton	CA	90680	33.8031	-118.009	Reg9
Haze Vapors	214 Dorris Pl	Stockton	CA	95204	37.9707	-121.3	Reg9
Vapor Workz	2233 Grand Canal Blvd	Stockton	CA	95207	37.9852	-121.334	Reg9
Division Vape	526 W Benjamin Holt Dr	Stockton	CA	95207	38.0111	-121.318	Reg9
Vapor Mo's	5648 N Pershing Ave	Stockton	CA	95207	37.9991	-121.326	Reg9
Yo Mommas Favorite Vape Shop	9305 Thornton Rd	Stockton	CA	95209	38.0341	-121.339	Reg9
Chill N Vape Lounge	11314 Ventura Blvd	Studio City	CA	91604	34.14	-118.376	Reg9
Studio City Vapor	5219 Laurel Canyon Blvd	Studio City	CA	91607	34.1654	-118.397	Reg9
Vapeur Terp	8465 Glenoaks Blvd	Sun Valley	CA	91352	34.2238	-118.361	Reg9
Great Vape	583 E El Camino Real	Sunnyvale	CA	94087	37.3629	-122.026	Reg9
Vaperizen	798 Tucker Rd	Tehachapi	CA	93561	35.1245	-118.467	Reg9
Vape Underground	26490 Ynez Rd	Temecula	CA	92591	33.5229	-117.158	Reg9
The Vape Lodge	29760 Rancho California	Temecula	CA	92591	33.5119	-117.147	Reg9
Diamond Vapor Lounge	32483 Temecula Pkwy	Temecula	CA	92592	33.4822	-117.09	Reg9
Aqua Vape	9678 Las Tunas Dr	Temple City	CA	91780	34.1069	-118.058	Reg9
The Vapor Bar	658 E Thousand Oaks Blvd	Thousand Oaks	CA	91360	34.179	-118.866	Reg9
The V Spot Vapor	1165 E Thousands Oaks Blvd	Thousand Oaks	CA	91362	34.1791	-118.859	Reg9
Vapor Connection	2219 E Thousand Oaks Blvd	Thousand Oaks	CA	91362	34.1752	-118.845	Reg9
Saveur Vape Inc	1963 Del Amo Blvd	Torrance	CA	90501	33.8486	-118.368	Reg9
VAME Vapory	2350 W Sepulveda Blvd	Torrance	CA	90501	33.8206	-118.324	Reg9
The Vape Empire	21720 S Vermont Ave	Torrance	CA	90502	33.8304	-118.29	Reg9
Vicious Vapor Lounge	16300 Crenshaw Blvd	Torrance	CA	90504	33.8826	-118.326	Reg9
Cloudscape Vape	17494 Hawthorne Blvd	Torrance	CA	90504	33.872	-118.351	Reg9
Vape District	3120 W 182nd St	Torrance	CA	90504	33.8655	-118.327	Reg9
VaporDNA	22517 Crenshaw Blvd	Torrance	CA	90505	33.8211	-118.329	Reg9
Vape Tales	23836 Crenshaw Blvd	Torrance	CA	90505	33.8078	-118.328	Reg9
Vapor City	359 W 11th St	Tracy	CA	95376	37.74	-121.431	Reg9
Tracy Vapors	551 W Clover Rd	Tracy	CA	95376	37.7618	-121.433	Reg9
Xplicit Vape - Tujunga	7502 Foothill Blvd	Tujunga	CA	91042	34.2527	-118.296	Reg9
Ohmic Vapes	215 E Tulare Ave	Tulare	CA	93274	36.2079	-119.346	Reg9
Vapor Mo's	2020 W Monte Vista Ave	Turlock	CA	95382	37.5214	-120.873	Reg9
Tustin Vapory	14051 Newport Ave	Tustin	CA	92780	33.7364	-117.825	Reg9
MyVapors	3059 Edinger Ave	Tustin	CA	92780	33.7062	-117.807	Reg9
Vape First	438 E 1st St	Tustin	CA	92780	33.7454	-117.819	Reg9
Build A Ecig	534 S State St	Ukiah	CA	95482	39.1458	-123.207	Reg9
E-Cig City Upland	1229 W Foothill Blvd	Upland	CA	91786	34.1082	-117.671	Reg9
Classic Vapor	373 E Foothill Blvd	Upland	CA	91786	34.1075	-117.646	Reg9
Vapor Boss	959 W Foothill Blvd	Upland	CA	91786	34.1072	-117.664	Reg9
Vap'In Peace	1981 Alamo Dr	Vacaville	CA	95687	38.336	-121.971	Reg9
Vacaville Vaporium	1631 E Monte Vista Ave	Vacaville	CA	95688	38.3682	-121.963	Reg9
Santa Clarita Valley Vape	25269 The Old Rd	Valencia	CA	91381	34.3772	-118.567	Reg9
Vapor Pharm Vape Shop	621 Tuolumne St	Vallejo	CA	94590	38.105	-122.239	Reg9
Vapor Connoisseur	2020 E Main St	Ventura	CA	93001	34.2779	-119.27	Reg9
Vape Creations	964 E Main St	Ventura	CA	93001	34.2807	-119.286	Reg9
Luna Vapes	1437 S Victoria	Ventura	CA	93003	34.2619	-119.212	Reg9
Beach Vapes - Ventura	3959 E Main St	Ventura	CA	93003	34.2639	-119.239	Reg9
Hotbox Vape	14084 Amargosa Rd	Victorville	CA	92392	34.5064	-117.331	Reg9
Cloud District Vape Shop	15315 Tamarack Dr	Victorville	CA	92392	34.5006	-117.33	Reg9
E-Cig Stop	14845 Monarch Blvd	Victorville	CA	92395	34.4724	-117.34	Reg9
Visalia Vapes	2935 S Mooney Blvd	Visalia	CA	93277	36.3045	-119.314	Reg9
Legendary City Vapes	225 E Main St	Visalia	CA	93291	36.3299	-119.29	Reg9
Vape Savvy	534 S Lovers Ln	Visalia	CA	93292	36.3269	-119.261	Reg9
You Got E-juice	1485 Poinsettia Ave	Vista	CA	92081	33.1351	-117.226	Reg9
Vapor Junkies	1321 N Grand Ave	Walnut	CA	91789	34.0455	-117.85	Reg9
The Council of Vapor	21858 Garcia Ln	Walnut	CA	91789	34.0283	-117.829	Reg9
Vapor 1	2085 N Broadway	Walnut Creek	CA	94596	37.9085	-122.062	Reg9
Activape	951 S Glendora Ave	West Covina	CA	91790	34.0588	-117.936	Reg9
myVapors	196 S Citrus St	West Covina	CA	91791	34.07	-117.889	Reg9
Ultramist Vape	351 N Azusa Ave	West Covina	CA	91791	34.077	-117.908	Reg9
Vapor Devils	500 N Azusa Ave	West Covina	CA	91791	34.0796	-117.907	Reg9
Ox Vapor	2411 S Azusa Ave	West Covina	CA	91792	34.0327	-117.914	Reg9
Cloud 9	2050 Town Center Plz	West Sacramento	CA	95691	38.5515	-121.536	Reg9
The E Ciggy	5740 Corsa Ave	Westlake Village	CA	91362	34.1569	-118.799	Reg9
Simple Vapors	13077 Springdale St	Westminster	CA	92683	33.773	-118.023	Reg9
Paradise Vape	15451 Beach Blvd	Westminster	CA	92683	33.7378	-117.989	Reg9
The Vapor Box	7028 Greenleaf Ave	Whittier	CA	90601	33.9781	-118.037	Reg9
Hemlock Vapor Company	13131 Whittier Blvd	Whittier	CA	90602	33.9649	-118.035	Reg9
Vapewell	16547 Leffingwell Rd	Whittier	CA	90603	33.932	-117.977	Reg9
Vape Rack	14433 E Telegraph Rd	Whittier	CA	90604	33.9247	-118.024	Reg9
Vaper Dadz	11244 E Whittier Blvd	Whittier	CA	90606	34.0205	-118.158	Reg9
Rippin Vapors Wildomar	34859 Frederick St	Wildomar	CA	92595	33.6147	-117.258	Reg9
MC Vape Bar	19714 Ventura Blvd	Woodland Hills	CA	91364	34.1723	-118.563	Reg9
Interstate Vape	21050 Ventura Blvd	Woodland Hills	CA	91364	34.1665	-118.593	Reg9
Hidden Vape	22776 Ventura Blvd	Woodland Hills	CA	91364	34.1657	-118.623	Reg9
Quality Vapes	200 Bridge St	Yuba City	CA	95991	39.1378	-121.608	Reg9
Netvapes	1421 Colusa Hwy	Yuba City	CA	95993	39.142	-121.638	Reg9
Vape Attic	31608 Yucaipa Blvd	Yucaipa	CA	92399	34.0297	-117.114	Reg9
Next Level Vaping	56460 29 Palms Hwy	Yucca Valley	CA	92284	34.1212	-116.432	Reg9
Vape City	56925 Yucca Trl	Yucca Valley	CA	92284	34.1202	-116.422	Reg9
Vapor Clouds	6470 Wadsworth Byp	Arvada	CO	80003	39.8137	-105.079	Reg8
inno-vapor	8025 Sheridan Blvd	Arvada	CO	80003	39.8433	-105.054	Reg8
Cignot Arvada	6418 Ward Rd	Arvada	CO	80004	39.8136	-105.138	Reg8
Denver Electronic Cigarettes	11087 East Mississippi Ave	Aurora	CO	80012	39.6971	-104.86	Reg8
Vape Pros	14200 E Alameda Ave	Aurora	CO	80012	39.7077	-104.824	Reg8
High-Voltage Vapes	14401 E Bayaud Ave	Aurora	CO	80012	39.7118	-104.82	Reg8
Inno-Vapor E-Cigarettes	3571 S Tower Rd	Aurora	CO	80013	39.6517	-104.773	Reg8
RiNo Vapes Aurora	12101 E Iliff Ave	Aurora	CO	80014	39.675	-104.847	Reg8
Evaporation	15224 E Hampden Ave	Aurora	CO	80014	39.6517	-104.811	Reg8
eCig Of Denver	2222 S Havana St	Aurora	CO	80014	39.6758	-104.865	Reg8
Denver Electronic Cigarettes	2300 S Chambers Rd	Aurora	CO	80014	39.674	-104.808	Reg8
Geographic Vapes	2842 S Havana St	Aurora	CO	80014	39.6653	-104.865	Reg8
Sky Liquid Vapor	3108 S Parker Rd	Aurora	CO	80014	39.6602	-104.854	Reg8
Perfect Alternatives	13760 E Quincy Ave	Aurora	CO	80015	39.6376	-104.828	Reg8
N2 Vapes	6180 S Gun Club Rd	Aurora	CO	80016	39.6035	-104.715	Reg8
Liquifixecigs	18851 E Oregon Dr	Aurora	CO	80017	39.687	-104.767	Reg8
LiquiVapor	564 S Chambers Rd	Aurora	CO	80017	39.7062	-104.81	Reg8
Boulder Vapor House	1155 13th St	Boulder	CO	80302	40.0083	-105.277	Reg8
Vapors Paradise	1546 28th St	Boulder	CO	80303	40.0139	-105.258	Reg8
Red Star Vapor	3370 Arapahoe Ave	Boulder	CO	80303	40.0145	-105.249	Reg8
Rocketman Boulder	4461 N Broadway	Boulder	CO	80304	40.0545	-105.282	Reg8
Vaportoke	500 S Main St	Breckenridge	CO	80424	39.4771	-106.044	Reg8
AlphaStar Vapes	45 N Main St	Brighton	CO	80601	39.9878	-104.822	Reg8
Suburban Vapor	6811 W 120th Ave	Broomfield	CO	80020	39.915	-105.073	Reg8
Atomic Vapor	612 Main St	Caï¿½on City	CO	81212	38.4413	-105.239	Reg8
VAPEz Castle Rock	324 E Miller Ct	Castle Rock	CO	80104	39.3656	-104.859	Reg8
Perfect Alternatives	754 S Perry St	Castle Rock	CO	80104	39.3641	-104.861	Reg8
Vaper Wear	7006 S Alton Way	Centennial	CO	80112	39.5901	-104.884	Reg8
Centennial Vapor	8586 E Apapahoe Rd	Centennial	CO	80112	39.5945	-104.889	Reg8
VapeWize	5210 E Arapahoe Rd	Centennial	CO	80122	39.5949	-104.927	Reg8
Hitman Vapors	1107 S Tejon St	Colorado Springs	CO	80903	38.8182	-104.824	Reg8
Vapor Source	333 N Tejon St	Colorado Springs	CO	80903	38.8393	-104.823	Reg8
Pug Juice Eliquid	520 N Tejon St	Colorado Springs	CO	80903	38.8417	-104.823	Reg8
Oya Vape	2708-A W Colorado Ave	Colorado Springs	CO	80904	38.8493	-104.866	Reg8
Oya Vape	722 Cheyenne Meadows Rd	Colorado Springs	CO	80906	38.777	-104.814	Reg8
Vapor Uprising	308 W Fillmore	Colorado Springs	CO	80907	38.8755	-104.827	Reg8
Black Forest Vape	12470 Black Forest Rd	Colorado Springs	CO	80908	39.0134	-104.626	Reg8
Flavor Monster	1348 North Academy Blvd	Colorado Springs	CO	80909	38.8525	-104.757	Reg8
a Vape shop	2395 Academy Pl	Colorado Springs	CO	80909	38.8674	-104.755	Reg8
Master Vapors	423 N Circle Dr	Colorado Springs	CO	80909	38.8382	-104.776	Reg8
Dragon's Lair Vapors	2585 Airport Rd	Colorado Springs	CO	80910	38.825	-104.782	Reg8
Vapers Choice	509 Security Blvd	Colorado Springs	CO	80911	38.7517	-104.741	Reg8
White Horse Vapor	5937 Constitution Ave	Colorado Springs	CO	80915	38.8696	-104.717	Reg8
A Perfect Vape	3033 Jet Wing Dr	Colorado Springs	CO	80916	38.7882	-104.754	Reg8
Vapor Time	3285 S Academy Blvd	Colorado Springs	CO	80916	38.7853	-104.757	Reg8
Jvapes Lounge Colorado Springs	3924 N Academy Blvd	Colorado Springs	CO	80917	38.8883	-104.757	Reg8
Vapor Source	4339 N Academy Blvd	Colorado Springs	CO	80918	38.895	-104.759	Reg8
Vapor Bay	4340 Austin Bluffs Pkwy	Colorado Springs	CO	80918	38.8962	-104.751	Reg8
Absolute Vapor Lounge	5020 N Academy Blvd	Colorado Springs	CO	80918	38.9043	-104.776	Reg8
Vape Connexion	5664 N Academy Blvd	Colorado Springs	CO	80918	38.9133	-104.79	Reg8
Extreme Vape Shop	6533 N Academy	Colorado Springs	CO	80918	38.9268	-104.793	Reg8
American Vape & E-Cigs	1710 Briargate Blvd	Colorado Springs	CO	80920	38.9464	-104.795	Reg8
Teez Vapes	1833 Briargate Blvd	Colorado Springs	CO	80920	38.9447	-104.794	Reg8
Vapor Source	2884 N Powers Blvd	Colorado Springs	CO	80922	38.874	-104.72	Reg8
Chief Vapor	3741 Bloomington St	Colorado Springs	CO	80922	38.8863	-104.717	Reg8
Conifer Vapor	25797 Conifer Rd	Conifer	CO	80433	39.5432	-105.294	Reg8
Elevated Smoke	2236 East Main	Cortez	CO	81321	37.3498	-108.557	Reg8
Cloud 970 Vapor	76 Veach St	Cortez	CO	81321	37.3481	-108.563	Reg8
Rocky Mountain Vape Shop	411 Main St	Delta	CO	81416	38.7414	-108.071	Reg8
Denver Vapor	550 E 13th Ave	Denver	CO	80203	39.7368	-104.98	Reg8
iPuff Vape	3405 N Downing St	Denver	CO	80205	39.7647	-104.974	Reg8
Colorado Vape & Glass	1871 S Broadway	Denver	CO	80210	39.6827	-104.988	Reg8
VaporCore	2120 S Broadway	Denver	CO	80210	39.6777	-104.987	Reg8
Cignot Denver	1412 W 38th Ave	Denver	CO	80211	39.7692	-105.004	Reg8
Going Vapes	1625 W 38th Ave	Denver	CO	80211	39.7693	-105.006	Reg8
E Cig of Denver	7101 W Colfax Ave	Denver	CO	80214	39.7408	-105.076	Reg8
Inno-Vapor Digital	1245 E Colfax Ave	Denver	CO	80218	39.7404	-104.971	Reg8
Hush Vapor Lounge	1612 E Colfax Ave	Denver	CO	80218	39.7401	-104.968	Reg8
Vaper Jungle	7033 E Colfax Ave	Denver	CO	80220	39.7403	-104.906	Reg8
Heavenly Vapes	4940 E Evans Ave	Denver	CO	80222	39.6783	-104.931	Reg8
Yuphorix	6265 E Evans Ave	Denver	CO	80222	39.6789	-104.916	Reg8
Omega Vapes	1470 S Santa Fe Dr	Denver	CO	80223	39.6901	-104.992	Reg8
Vaper Jungle South	970 S Oneida St	Denver	CO	80224	39.6989	-104.908	Reg8
VaperTech	10101 E Hampden Ave	Denver	CO	80231	39.6541	-104.87	Reg8
Alpine e-Vapor	1412 S Parker Rd	Denver	CO	80231	39.6907	-104.891	Reg8
Denver Electronic Cigarettes	4340 E Kentucky Ave	Denver	CO	80246	39.6998	-104.937	Reg8
Budz House Of Vapes LLC	842 Summit Dr	Dillon	CO	80435	39.5901	-106.002	Reg8
VAPE Durango	1019 Main Ave	Durango	CO	81301	37.2748	-107.881	Reg8
Third Eye Vapor	3102 Main Ave	Durango	CO	81301	37.2992	-107.871	Reg8
Vapers Vape Shop	444 E College Dr	Durango	CO	81301	37.2691	-107.877	Reg8
Southwest Vapor	72 Suttle St	Durango	CO	81303	37.2476	-107.877	Reg8
Fast Vape	40815 Hwy 6 24	Eagle-Vail	CO	81657	39.6226	-106.479	Reg8
VAPEz Elizabeth	133 County Rd 17	Elizabeth	CO	80107	39.3904	-104.589	Reg8
Inno-vapor	322 W Hampden Ave	Englewood	CO	80110	39.6529	-104.992	Reg8
Aspen Valley Vapes	14 Inverness Dr E	Englewood	CO	80112	39.5701	-104.861	Reg8
Gekko Vapes	4011 S Broadway	Englewood	CO	80113	39.6437	-104.988	Reg8
E Cig of Denver	8868 Federal Blvd	Federal Heights	CO	80260	39.8575	-105.025	Reg8
303 Vape Clouds	6050 Firestone Blvd	Firestone	CO	80504	40.1587	-104.941	Reg8
Red Star Vapor	1015 S Taft Hill Rd	Fort Collins	CO	80521	40.5743	-105.115	Reg8
VaporCore	1017 S Lemay Ave	Fort Collins	CO	80524	40.5735	-105.058	Reg8
Bee-Nails	116 N College Ave	Fort Collins	CO	80524	40.5875	-105.077	Reg8
Vape Colorado	2451 S College Ave	Fort Collins	CO	80525	40.5544	-105.077	Reg8
Colorado Vapors	2716 S College Ave	Fort Collins	CO	80525	40.5497	-105.076	Reg8
Absolute Vapor Fort Collins	3307 S College Ave	Fort Collins	CO	80525	40.5421	-105.077	Reg8
Vapor Source	8027 Fountain Mesa Rd	Fountain	CO	80817	38.7147	-104.7	Reg8
The Magic Dragon	51241 Hwy 6	Glenwood Springs	CO	81601	39.5621	-107.359	Reg8
970 Vapor Cigs	809 Grand Ave	Glenwood Springs	CO	81601	39.5463	-107.325	Reg8
Golden Road Vape	15750 S Golden Rd	Golden	CO	80401	39.7335	-105.177	Reg8
Vaportoke	16950 W Colfax Ave	Golden	CO	80401	39.7236	-105.191	Reg8
Lizard Lounge Vapor	1141 N 25th St	Grand Junction	CO	81501	39.0779	-108.537	Reg8
Iron Beard Vape Shop	350 North Ave	Grand Junction	CO	81501	39.0776	-108.566	Reg8
TKO Vapor	Mesa Mall	Grand Junction	CO	81505	39.0897	-108.604	Reg8
Red Star Vapor	2132 35th Ave	Greeley	CO	80634	40.4041	-104.735	Reg8
VaporCore	3820 W 10th St	Greeley	CO	80634	40.4215	-104.744	Reg8
The Vapor Shop 2	489 N Hwy 287	Lafayette	CO	80026	40.0022	-105.104	Reg8
Rocky Mountain Ecigs	1990 N Wadsworth Blvd	Lakewood	CO	80214	39.7471	-105.081	Reg8
Inno-Vapor	7205 W Colfax Ave	Lakewood	CO	80214	39.7407	-105.077	Reg8
E-Cig of Denver	8868 Federal Blvd	Lakewood	CO	80214	39.6624	-105.025	Reg8
Budz House of Vape	11970 W Colfax Ave	Lakewood	CO	80215	39.74	-105.133	Reg8
Vaporleaf	8795 W Colfax Ave	Lakewood	CO	80215	39.7404	-105.095	Reg8
Vapor Rise LLC	145 S Sheridan Blvd	Lakewood	CO	80226	39.7197	-105.053	Reg8
Vapergate	3355 S Wadsworth Blvd	Lakewood	CO	80227	39.6545	-105.083	Reg8
Vape Plus	9804 W Girton Dr	Lakewood	CO	80227	39.6552	-105.107	Reg8
VapeWize	10815 W Jewell Ave	Lakewood	CO	80232	39.6827	-105.119	Reg8
Vapor Depot Electronic Cigarettes	1385 S Sheridan Blvd	Lakewood	CO	80232	39.6917	-105.053	Reg8
Gekko Vapes	1500 W Littleton Blvd	Littleton	CO	80120	39.6125	-105.007	Reg8
Hype Vapes	151 W Mineral Ave	Littleton	CO	80120	39.5749	-104.991	Reg8
Mountain View Vapes	6221 S Santa Fe Dr	Littleton	CO	80120	39.6038	-105.021	Reg8
Vap Lounge	5856 S Lowell Blvd	Littleton	CO	80123	39.6101	-105.037	Reg8
Inno-Vapor	8086 W Bowles Ave	Littleton	CO	80123	39.609	-105.087	Reg8
White Horse Vapor Denver	8601 W Cross Dr	Littleton	CO	80123	39.616	-105.094	Reg8
ExHale E-Cigarettes	8966 W Bowles Ave	Littleton	CO	80123	39.6095	-105.099	Reg8
Inno-vapor	8375 Willow St	Lone Tree	CO	80124	39.5646	-104.888	Reg8
Red Star Vapor	1108 Main St	Longmont	CO	80501	40.1782	-105.102	Reg8
Longmont Vapor	1630 Main St	Longmont	CO	80501	40.1876	-105.102	Reg8
The Vape Vault	2330 N Main St	Longmont	CO	80501	40.2004	-105.102	Reg8
Dopeless Vapes	604 9th St	Longmont	CO	80501	40.1741	-105.103	Reg8
Elite Vapes	1156 W Dillon Rd	Louisville	CO	80027	39.9609	-105.167	Reg8
Taz Vapor Bar & Lounge	547 E South Boulder Rd	Louisville	CO	80027	39.9876	-105.136	Reg8
Front Range Vapor	111 E 5th St	Loveland	CO	80537	40.3968	-105.076	Reg8
Legacy Vapors	1710 W Eisenhower Blvd	Loveland	CO	80537	40.4068	-105.102	Reg8
Colorado Vape	744 Manitou Ave	Manitou Springs	CO	80829	38.8577	-104.916	Reg8
Rocky Mountain Vape Shop	200 S Townsend Ave	Montrose	CO	81401	38.4769	-107.876	Reg8
Triumph Tobacco Alternatives	302 N Townsend Ave	Montrose	CO	81401	38.4814	-107.88	Reg8
Chief Vapor	481 W Highway 105	Monument	CO	80132	39.0929	-104.836	Reg8
Deja Vu Vapes	420 E 120th Ave	Northglenn	CO	80233	39.9127	-104.982	Reg8
Rocky Mountain Ecigs	10671B Meolody Dr	Northglenn	CO	80234	39.8903	-104.993	Reg8
The Vape	301 N Pagosa Blvd	Pagosa Springs	CO	81147	37.2579	-107.082	Reg8
VAPEz Parker	18260 Lincoln Ave	Parker	CO	80134	39.5354	-104.777	Reg8
Perfect Alternatives Parker	18671 E Mainstreet	Parker	CO	80134	39.5192	-104.771	Reg8
Vapor Source	1212 S Prairie Ave	Pueblo	CO	81005	38.2453	-104.643	Reg8
Steel City Vapor	446 S Mcculloch Blvd	Pueblo	CO	81007	38.3003	-104.765	Reg8
Vapor Source	618 W 29th St	Pueblo	CO	81008	38.2979	-104.616	Reg8
Vape Cave	945 W US Hwy 50	Pueblo	CO	81008	38.3089	-104.621	Reg8
Vaportoke	286 Summit Pl	Silverthorne	CO	80498	39.6278	-106.064	Reg8
Stertown Vape Lounge	115 N 2nd St	Sterling	CO	80751	40.6239	-103.207	Reg8
Up In Vape	8520 N Washington St	Thornton	CO	80229	39.8516	-104.977	Reg8
I Got U Vape	8947 Washington St	Thornton	CO	80229	39.8589	-104.978	Reg8
Inno-Vapor	9678 Washington St	Thornton	CO	80229	39.8471	-104.978	Reg8
Elite Vapes	3943 E 120th Ave	Thornton	CO	80233	39.914	-104.941	Reg8
Colorado E-Smokes	7737 W 92nd Ave	Westminster	CO	80021	39.8635	-105.083	Reg8
Elemental Vapor Bar	8821 Harlan St	Westminster	CO	80031	39.858	-105.065	Reg8
The Vapor Shop	730 W 120th Ave	Westminster	CO	80234	39.9137	-104.996	Reg8
Denver Ecigs Westminster	10343 Federal Blvd	Westminster	CO	80260	39.8823	-105.026	Reg8
The Prospect Vape Lodge	11680 W 44th Ave	Wheat Ridge	CO	80033	39.7778	-105.129	Reg8
Mountain Vapor Lounge	118 W Midland Ave	Woodland Park	CO	80863	38.9946	-105.054	Reg8
SO Vape	8 Southwood Dr	Bloomfield	CT	06002	41.8509	-72.7078	Reg1
Northeast Vapor Supplies	550 E Main St	Branford	CT	06405	41.3008	-72.7567	Reg1
E-Six Vapors	869 W Main St	Branford	CT	06405	41.2767	-72.839	Reg1
Kure Vaporium - Black Rock	2925 Fairfield Ave	Bridgeport	CT	06605	41.1564	-73.2276	Reg1
VapeLife	294 Middle St	Bristol	CT	06010	41.6609	-72.9192	Reg1
Westside Vape	77 Pine St	Bristol	CT	06010	41.6674	-72.9194	Reg1
The Draco Vapory - Bristol CT	801 King St	Bristol	CT	06010	41.6894	-72.9258	Reg1
Vape Liquidators	20 Killingworth Turnpike	Clinton	CT	06413	41.2918	-72.5332	Reg1
UVape	467 S Main St	Colchester	CT	06415	41.5667	-72.3229	Reg1
860 Vape	738 Middletown Rd	Colchester	CT	06415	41.5459	-72.4137	Reg1
Artisan Vapor Company	77 Berlin Rd	Cromwell	CT	06416	41.6015	-72.6933	Reg1
Twilight Vapor	10 Hayestown Ave	Danbury	CT	06811	41.412	-73.4548	Reg1
Vapetek	156 Main St	Danielson	CT	06239	41.806	-71.883	Reg1
E-Stop Vape Shop Derby	127 Main St	Derby	CT	06418	41.3197	-73.0851	Reg1
Valley Vapors of Connecticut	435 New Haven Ave	Derby	CT	06418	41.3099	-73.0624	Reg1
Vape VML Inc	175 Main St	East Haven	CT	06512	41.2776	-72.871	Reg1
Connecticut Vapors	672 Foxon Rd	East Haven	CT	06513	41.322	-72.8519	Reg1
The Vapor Myst Shop	35 S Main St	East Windsor	CT	06088	41.9077	-72.6131	Reg1
Vibrations	122 Enfield St	Enfield	CT	06082	42.0198	-72.5904	Reg1
Voltage Vape Shop	79 Enfield St	Enfield	CT	06082	42.0229	-72.5856	Reg1
Clouds Vapors and Lounge	39 N Water St	Greenwich	CT	06830	41.0049	-73.6567	Reg1
Drip N Drop Vapor Shop	243 Poquonnock Rd	Groton	CT	06340	41.3457	-72.0706	Reg1
Nu Wave Electronic Cigarettes	255 Rt 12	Groton	CT	06340	41.369	-72.0711	Reg1
The Vape Loft	381 Boston Post Rd	Guilford	CT	06437	41.29	-72.6623	Reg1
Guilford Vapor Club	534 Boston Post Rd	Guilford	CT	06437	41.2885	-72.6658	Reg1
Ju Ju Owl Vapors	1162 Dixwell Ave	Hamden	CT	06514	41.3449	-72.9344	Reg1
VML Vapors Lounge	1960 Whitney Ave	Hamden	CT	06517	41.3698	-72.907	Reg1
Silver City Vapors	3030 Whitney Ave	Hamden	CT	06518	41.4055	-72.8993	Reg1
Vapor 9 - Manchester	74 E Center St	Manchester	CT	06040	41.7762	-72.5201	Reg1
The Vapor Edge	111 Hanover St	Meriden	CT	06451	41.5366	-72.8064	Reg1
The Vape Shop	346 S Main St	Middletown	CT	06457	41.5468	-72.651	Reg1
E-Six Vapors	484 Main St	Middletown	CT	06457	41.5625	-72.6509	Reg1
The Mod House Vaporium	193 Bridgeport Ave	Milford	CT	06460	41.2018	-73.1024	Reg1
E-Six Vapors	232 Boston Post Rd	Milford	CT	06460	41.2215	-73.0747	Reg1
E-Stop Ecigs	395 Boston Post Rd	Milford	CT	06460	41.2264	-73.0702	Reg1
UVape LLC	463 Bridgeport Ave	Milford	CT	06460	41.2057	-73.0921	Reg1
Limitless Vapes	494 Main St	Monroe	CT	06468	41.3257	-73.267	Reg1
The Vapor Edge	59 Rubber Ave	Naugatuck	CT	06770	41.4872	-73.0568	Reg1
The White Buffalo	748 Chapel St	New Haven	CT	06510	41.3048	-72.9231	Reg1
Artisan Vapor Company	78 Church St	New Haven	CT	06510	41.3053	-72.9265	Reg1
The Glass Cloud	1330 Whalley Ave	New Haven	CT	06515	41.3314	-72.9739	Reg1
Fog Factory Vape Shop	24 Bank St	New London	CT	06320	41.3536	-72.0939	Reg1
The Draco Vapory	1068 Main St	Newington	CT	06111	41.6972	-72.7233	Reg1
Artisan Vapor Company	2545 Berlin Turnpike	Newington	CT	06111	41.682	-72.7117	Reg1
Vapor 9	451 New Britain Ave	Newington	CT	06111	41.6738	-72.7411	Reg1
Buzz Vapors	2341 Foxon Rd	North Branford	CT	06471	41.3276	-72.7673	Reg1
CT Vapors	117 Washington Ave	North Haven	CT	06473	41.3954	-72.8582	Reg1
Safer Vaporz	342 State St	North Haven	CT	06473	41.37	-72.8867	Reg1
Vapor Well	117 Washington St	Norwalk	CT	06854	41.0989	-73.4175	Reg1
The Vapor Chamber CT	205 W Thames St	Norwich	CT	06360	41.5122	-72.0836	Reg1
The Vapor Place	276 W Main St	Norwich	CT	06360	41.5228	-72.088	Reg1
Brass City Vape	1760 Watertown Ave	Oakville	CT	06779	41.5864	-73.0786	Reg1
Northeast Vapor Supplies	1610 Boston Post Rd	Old Saybrook	CT	06475	41.2863	-72.4141	Reg1
The Steam Co.	547 Boston Post Rd	Orange	CT	06477	41.2535	-73.0185	Reg1
Vaper Venue	17 Farmington Ave	Plainville	CT	06062	41.6755	-72.8587	Reg1
Vapor 9	246 Main St	Portland	CT	06480	41.5746	-72.6395	Reg1
The Vapor Edge	6 New Haven Rd	Prospect	CT	06712	41.5016	-72.9796	Reg1
Ohm Sweet Ohm Vapor Shop	96 Front St	Putnam	CT	06260	41.916	-71.9069	Reg1
Speed Electronic Cigarettes	33 Ethan Allen Hwy	Ridgefield	CT	06810	41.2662	-73.4416	Reg1
Pure Vapor Bliss	781 Cromwell Ave	Rocky Hill	CT	06067	41.649	-72.6795	Reg1
Smooth Vaporz	7 Franklin St	Seymour	CT	06483	41.3971	-73.0756	Reg1
Limitless Vapes	488 Howe Ave	Shelton	CT	06484	41.3177	-73.0944	Reg1
The Vapor Well	117 Washington St	South Norwalk	CT	06854	41.0992	-73.4171	Reg1
Silver City Vapors	1049 Queen St	Southington	CT	06489	41.6453	-72.8733	Reg1
i-Vaap Vapor Boutique	1230 Queen St	Southington	CT	06489	41.632	-72.8736	Reg1
Fog Hollow Vape House	76 Main St	Stafford Springs	CT	06076	41.9531	-72.306	Reg1
Stamford Vaporium	217 Bedford St	Stamford	CT	06901	41.0566	-73.5377	Reg1
Vape Empire	449 Main St	Torrington	CT	06790	41.8099	-73.1215	Reg1
Smooth Vaporz- Torrington	954 E Main St	Torrington	CT	06790	41.8124	-73.1003	Reg1
Silver City Vapors	10 Willard Ave	Wallingford	CT	06492	41.4414	-72.8312	Reg1
All The Vapors	16A Center St	Wallingford	CT	06492	41.4568	-72.8236	Reg1
The Mod House	362 Main St	Wallingford	CT	06492	41.4877	-72.8212	Reg1
The Vapor	743 Wolcott St	Waterbury	CT	06705	41.5623	-73.0108	Reg1
Smooth Vaporz	437 Watertown Ave	Waterbury	CT	06708	41.5652	-73.0597	Reg1
Whiff'n Puff Vaporium	653 Main St	Watertown	CT	06795	41.6015	-73.1157	Reg1
Artisan Vapor Company	27 Lasalle Rd	West Hartford	CT	06107	41.7606	-72.7447	Reg1
West Haven Vapors	38 Saw Mill Rd	West Haven	CT	06516	41.2708	-72.9599	Reg1
The Happy Lung	97 Campbell Ave	West Haven	CT	06516	41.2606	-72.9458	Reg1
Fatdaddy Vapors	500 Silas Deane Hwy	Wethersfield	CT	06109	41.7122	-72.6628	Reg1
UVape LLC	738 Main St	Willimantic	CT	06226	41.7118	-72.2124	Reg1
Mist Essentials - Winsted	450 Main St	Winsted	CT	06098	41.921	-73.0722	Reg1
Silver City Vapors	1585 Meriden Rd	Wolcott	CT	06716	41.555	-72.9613	Reg1
I-Vaap Vapor Boutique	761 Wolcott Rd	Wolcott	CT	06716	41.6026	-72.9868	Reg1
Capital Vape Supply	1007 U St NW	Washington, DC	DC	20001	38.9172	-77.0263	Reg3
District Vapes LLC	646 H St NE	Washington, DC	DC	20002	38.9029	-77.0292	Reg3
VaporFi	3210 O St NW	Washington, DC	DC	20007	38.9077	-77.064	Reg3
Fogden By Myster DC	4807 Georgia Ave NW	Washington, DC	DC	20011	38.9502	-77.0161	Reg3
Delaware Vapor	2710 Philadelphia Pike	Claymont	DE	19703	39.7945	-75.4668	Reg3
The Zen Vaper E-Liquids	2912 Philadelphia Pike	Claymont	DE	19703	39.7961	-75.4647	Reg3
Boogaloo Vape Shop	3722 Philadelphia Pike	Claymont	DE	19703	39.8049	-75.4529	Reg3
Delmar Vapor Lounge	38660 Sussex Hwy	Delmar	DE	19940	38.4575	-75.5597	Reg3
The Vape It Store	603 N Bi State Blvd	Delmar	DE	19940	38.4619	-75.5744	Reg3
Vapor Dome	409 S Dupont Hwy	Dover	DE	19901	39.1572	-75.5117	Reg3
First State Vape	470 N Dupont Why	Dover	DE	19901	39.174	-75.5227	Reg3
Maxed Out Vape	529 S Red Haven Ln	Dover	DE	19901	39.0791	-75.5499	Reg3
Vape Nook	668 S Dupont Hwy	Dover	DE	19901	39.1508	-75.5147	Reg3
Sully's Vapor	96 Salt Creek Dr	Dover	DE	19901	39.2075	-75.5692	Reg3
Sea-Vape	29 Georgetown Plz	Georgetown	DE	19947	38.6805	-75.3969	Reg3
Vapor Fever	30599 Sussex Hwy	Laurel	DE	19956	38.5647	-75.5586	Reg3
Dawg House Vapors	18388 Coastal Hwy	Lewes	DE	19958	38.74	-75.1469	Reg3
Unreal Vapors	520 Middletown Warwick Rd	Middletown	DE	19709	39.4511	-75.7236	Reg3
302 Vape	961 N Dupont Blvd	Milford	DE	19963	38.9313	-75.4311	Reg3
Vapeville USA	29786 John J Williams Hwy	Millsboro	DE	19966	38.6003	-75.286	Reg3
Vape It	31507 Oak Orchard Rd	Millsboro	DE	19966	38.6144	-75.2022	Reg3
Unreal Vapors	1418 N DuPont Hwy	New Castle	DE	19720	39.6895	-75.5814	Reg3
Delaware Vapor	510 Peoples Plz	Newark	DE	19702	39.6018	-75.745	Reg3
VapeEscape	1834 Capitol Rd	Newark	DE	19711	39.7007	-75.6999	Reg3
Efactor Vape	18701 Coastal Hwy	Rehoboth Beach	DE	19971	38.7355	-75.1381	Reg3
Sea Vapes	36666 Bluewater Run W	Selbyville	DE	19975	38.471	-75.1129	Reg3
Vapeescape	5321 Concord Pike	Wilmington	DE	19803	39.8305	-75.5433	Reg3
The Vape Saloon	1616 W Newport Pike	Wilmington	DE	19804	39.7146	-75.6298	Reg3
Vapeii	10B Trolley Sq	Wilmington	DE	19806	39.7582	-75.5617	Reg3
Premier Vapor & Lounge	3616 Kirkwood Hwy	Wilmington	DE	19808	39.7338	-75.637	Reg3
Blue Dream Vapor Express	3634 Old Capitol Trl	Wilmington	DE	19808	39.7292	-75.6349	Reg3
Alluring Vapors	1512 Philadelphia Pike	Wilmington	DE	19809	39.7843	-75.4782	Reg3
Fog Vapes	1849 Marsh Rd	Wilmington	DE	19810	39.8056	-75.5017	Reg3
Vape Dimensions	14557 NW US Hwy 441	Alachua	FL	32615	29.7917	-82.4827	Reg4
Vapor and Company - Altamonte	100 E Altamonte Springs Dr	Altamonte Springs	FL	32701	28.6615	-81.3875	Reg4
The Vaporatory	2770 S Ronald Reagan Blvd	Altamonte Springs	FL	32701	28.664	-81.3583	Reg4
Cloud Factory Vapes	3030 E Semoran Blvd	Apopka	FL	32703	28.6699	-81.4539	Reg4
Vaporize & Accessorize	380 Semoran Commerce Pl	Apopka	FL	32703	28.6736	-81.4791	Reg4
Category 5 Vapors	993 W Orange Blossom Trl	Apopka	FL	32712	28.685	-81.5306	Reg4
*The Vapor Train* City Vapor and E-Cig III	4 W Oak St	Arcadia	FL	34266	27.2193	-81.8715	Reg4
New Start Vapor	2292 Mayport Rd	Atlantic Beach	FL	32233	30.349	-81.4138	Reg4
The Vape Deck	2550 Mayport Rd	Atlantic Beach	FL	32233	30.3573	-81.4138	Reg4
Blackhat Vapor Shop	31 Sailfish Dr E	Atlantic Beach	FL	32233	30.3249	-81.407	Reg4
Legendary Vapes	104 US 27 S	Avon Park	FL	33825	27.5943	-81.5148	Reg4
Boca Vapes	162 Yamato Rd	Boca Raton	FL	33431	26.3943	-80.0821	Reg4
Vapor Lounge Boca	222 Yamato Rd	Boca Raton	FL	33431	26.3944	-80.0841	Reg4
Vapor Dog	2260 N Dixie Hwy	Boca Raton	FL	33431	26.3704	-80.0843	Reg4
The Vapor Club	140 Glades Rd	Boca Raton	FL	33432	26.3612	-80.0883	Reg4
Fresh Vapors Etc	75 S Federal Hwy	Boca Raton	FL	33432	26.3492	-80.0865	Reg4
Vapor Life	80 North Federal Hwy	Boca Raton	FL	33432	26.3512	-80.0863	Reg4
Vapor Shark	819 N Federal Hwy	Boca Raton	FL	33432	26.3584	-80.0855	Reg4
Vape World	6501 Park Of Commerce Blvd	Boca Raton	FL	33487	26.405	-80.0978	Reg4
Vapor Shark	7400 N Federal Hwy	Boca Raton	FL	33487	26.4169	-80.0745	Reg4
Vape King	28441 S Tamiami Trl	Bonita Springs	FL	34134	26.3238	-81.8046	Reg4
Vaping Station Bonita	4836 Bonita Beach Rd	Bonita Springs	FL	34134	26.3307	-81.8326	Reg4
Good Clean Vapes	1015 Gateway Blvd	Boynton Beach	FL	33426	26.5511	-80.075	Reg4
The Vape shack and More	1403 W Boynton Beach Blvd	Boynton Beach	FL	33426	26.5281	-80.0888	Reg4
Vapor Rocket	416 E Boynton Beach Blvd	Boynton Beach	FL	33435	26.5287	-80.0602	Reg4
Perfection Vapes	640 E Ocean Ave	Boynton Beach	FL	33435	26.5267	-80.0564	Reg4
Dragon's Den Vapor	641 E Woolbright Rd	Boynton Beach	FL	33435	26.5151	-80.0573	Reg4
Eagle Vapes	8135 S Military Trl	Boynton Beach	FL	33436	26.5551	-80.1186	Reg4
Vapin Lizards	5909 53rd Ave E	Bradenton	FL	34203	27.4468	-82.486	Reg4
MARS Vapor West Bradenton	3314 Manatee Ave W	Bradenton	FL	34205	27.4957	-82.5955	Reg4
The Vapers Depot	1127 W 53rd Ave	Bradenton	FL	34207	27.448	-82.5737	Reg4
Vapor Dog	5112 14th St W	Bradenton	FL	34207	27.45	-82.5755	Reg4
Vapin Lizards	6503 E State Rd 64	Bradenton	FL	34208	27.4926	-82.4801	Reg4
Blue Vapor Fusion	5642 Cortez Rd W	Bradenton	FL	34210	27.4637	-82.618	Reg4
AJS Vapor	115 E Brandon Blvd	Brandon	FL	33511	27.9369	-82.2848	Reg4
Twist Vapor Cafe	1260 E Brandon Blvd	Brandon	FL	33511	27.9378	-82.2651	Reg4
Vape-ology	143 E Bloomingdale Ave	Brandon	FL	33511	27.8936	-82.2843	Reg4
Moon Mountain	210 S Kings Ave	Brandon	FL	33511	27.9349	-82.2943	Reg4
Vapor Bay	2119 W Brandon Blvd	Brandon	FL	33511	27.9373	-82.3202	Reg4
VaporFi	459 Brandon Town Center Dr	Brandon	FL	33511	27.9312	-82.3259	Reg4
Elysium Vapor Co	626 Oakfield Dr	Brandon	FL	33511	27.9343	-82.2928	Reg4
Brandon Vape	705 W Lumsden Rd	Brandon	FL	33511	27.9219	-82.2951	Reg4
Vape Horizon LLC	10630 NW State Road 20	Bristol	FL	32321	30.432	-84.9833	Reg4
Octane Vapes	18622 Cortez Blvd	Brooksville	FL	34601	28.5519	-82.4221	Reg4
Vortex Vape	4601 E Moody Blvd	Bunnell	FL	32110	29.4697	-81.254	Reg4
Fun Coast Vapors	604 E Moody Blvd	Bunnell	FL	32110	29.4697	-81.254	Reg4
Vapin' Apes	1411 Cape Coral Pkwy E	Cape Coral	FL	33904	26.5629	-81.9467	Reg4
Naples Vapor	820 Cape Coral Pkwy	Cape Coral	FL	33904	26.5624	-81.9569	Reg4
Vaporango	1751 NE Pine Island Rd 150	Cape Coral	FL	33909	26.6714	-81.9369	Reg4
The Vape Store	2717 Santa Barbara Blvd	Cape Coral	FL	33914	26.6014	-81.974	Reg4
The King Of Vape	3032 Santa Barbara Blvd	Cape Coral	FL	33914	26.5944	-81.9745	Reg4
The Vape Store	1110 Del Prado Blvd S	Cape Coral	FL	33990	26.6314	-81.9411	Reg4
Boosted Vapez	1119 Del Prado Blvd S	Cape Coral	FL	33990	26.6307	-81.9403	Reg4
Premier Vapor	130 Del Prado Blvd S	Cape Coral	FL	33990	26.649	-81.9416	Reg4
The King of Vape	1622 Del Prado Blvd S	Cape Coral	FL	33990	26.6215	-81.9411	Reg4
Naples Vapor	2118 Del Prado Blvd S	Cape Coral	FL	33990	26.6128	-81.9414	Reg4
Xtreme Vapor Store	311 Del Prado Blvd S	Cape Coral	FL	33990	26.6469	-81.9408	Reg4
City Vapor Cape Coral	1242 SW Pine Island Rd	Cape Coral	FL	33991	26.6504	-81.9781	Reg4
Vapormaker	290 Nicholas Pkwy NW	Cape Coral	FL	33991	26.6484	-81.988	Reg4
Naples Vapor	814 SW Pine Island Rd	Cape Coral	FL	33991	26.6422	-81.9956	Reg4
Civil Vapes	114 E State Rd 436	Casselberry	FL	32707	28.6603	-81.3407	Reg4
Vapor Queen	3385 S US Hwy 17 92	Casselberry	FL	32707	28.6778	-81.3359	Reg4
The Juice Box	6891 NW 138th Pl	Chiefland	FL	32626	29.5315	-82.8873	Reg4
Vapor Tech Inc	1611 Main St	Chipley	FL	32428	30.7462	-85.5523	Reg4
Maskervape Clearwater	1500 Gulf To Bay Blvd	Clearwater	FL	33755	27.9611	-82.775	Reg4
Downtown Vaporium	639 Cleveland St	Clearwater	FL	33755	27.9652	-82.7972	Reg4
Steam Train Vapor Company	551 S Fort Harrison Ave	Clearwater	FL	33756	27.9601	-82.7998	Reg4
Resistance Premium Vapor Supply	910 McMullen Booth Rd	Clearwater	FL	33759	27.9745	-82.7091	Reg4
White Cloud Electronic Cigarettes	27001 US Highway 19 North	Clearwater	FL	33761	28.0176	-82.7365	Reg4
VaporFi	27001 US Hwy 19 N	Clearwater	FL	33761	28.0173	-82.7336	Reg4
Magic Dragon Vapes	29348 US Hwy 19 N	Clearwater	FL	33761	28.039	-82.739	Reg4
VaPour	3899 Ulmerton Rd	Clearwater	FL	33762	27.8949	-82.6868	Reg4
Lizard Juice	2426 Gulf Blvd	Clearwater	FL	33765	27.961	-82.7375	Reg4
Island Vape Shop	483 Mandalay Ave	Clearwater Beach	FL	33767	27.9815	-82.8268	Reg4
Inspiring U Vapor	16215 State Rd 50	Clermont	FL	34711	28.5478	-81.6869	Reg4
Vapin Crazy E-Cigs & Juices	9310 US Hwy 192	Clermont	FL	34714	28.3464	-81.6599	Reg4
4 Corners Vape	9738 US Hwy 192	Clermont	FL	34714	28.3468	-81.6682	Reg4
Authentic E-Cigs	1285 W King St	Cocoa	FL	32922	28.3556	-80.7485	Reg4
Fast Eddie's Vape Shop & Lounge	217 King St	Cocoa	FL	32922	28.3556	-80.7266	Reg4
Cloud Parlor Vape Shop	239 W Cocoa Beach Cswy	Cocoa Beach	FL	32931	28.358	-80.6096	Reg4
Vape Masters	2691 N Hiatus Rd	Cooper City	FL	33026	26.032	-80.2969	Reg4
Vaporfi	3202 Coral Way	Coral Gables	FL	33145	25.75	-80.2466	Reg4
VaporTech USA	8005 W Sample Rd	Coral Springs	FL	33065	26.2723	-80.2328	Reg4
Fresh Vapors Etc	7848 Wiles Rd	Coral Springs	FL	33067	26.2863	-80.2313	Reg4
All Day Vaper	8108 Wiles Rd	Coral Springs	FL	33067	26.2855	-80.2347	Reg4
VaporBurst	1253 N University Dr	Coral Springs	FL	33071	26.2449	-80.252	Reg4
Vapor Shark	1326 N University Dr	Coral Springs	FL	33071	26.2476	-80.254	Reg4
Grateful J's Vapor Plus	10627 Wiles Rd	Coral Springs	FL	33076	26.2873	-80.2682	Reg4
That Vape Place	1606 Crawfordville Hwy	Crawfordville	FL	32327	30.2374	-84.3629	Reg4
Simply Vapor	2219 S Ferdon Blvd	Crestview	FL	32536	30.7378	-86.5648	Reg4
The Vapory	507 N Ferdon Blvd	Crestview	FL	32536	30.7649	-86.569	Reg4
Sweet Southern Vapes Crestview	592 S Ferdon Blvd	Crestview	FL	32536	30.7545	-86.5652	Reg4
Cool Vapor	1801 NW US 19	Crystal River	FL	34429	28.9109	-82.6031	Reg4
Empire Of E Cigs & Vapes	8020 W Gulf To Lake Hwy	Crystal River	FL	34429	28.8974	-82.5682	Reg4
The Vapor Shack LLC	18901 SW 106th Ave	Cutler Bay	FL	33157	25.5782	-80.3631	Reg4
Gator Vapor Inc	14748 US Highway 98 Byp	Dade City	FL	33523	28.3722	-82.1865	Reg4
Uno Vapor	2050 Tigertail Blvd	Dania	FL	33004	26.0533	-80.1681	Reg4
Vapor Life	3334 Griffin Rd	Dania Beach	FL	33312	26.0623	-80.1882	Reg4
Mystic Vapor Lounge	106 W Orange St	Davenport	FL	33837	28.1607	-81.6021	Reg4
Vapin Crazy E-Cigs and Juices	3000 Deer Creek Commerce Ln	Davenport	FL	33837	28.2223	-81.6432	Reg4
Vaperior Ecigs & Cafe	2406 Sand Mine Rd	Davenport	FL	33897	28.3107	-81.6699	Reg4
Atmos Technology	4800 SW 51st St	Davie	FL	33314	26.0586	-80.2115	Reg4
Vapez Hideaway	5228 S State Road 7	Davie	FL	33314	26.0563	-80.2072	Reg4
University Vape	2331 S University Dr	Davie	FL	33324	26.0922	-80.2522	Reg4
VaporBurst	8620 W State Rd 84	Davie	FL	33324	26.1136	-80.3155	Reg4
Vape Factor	4851 S.W 148th Avenue	Davie	FL	33328	26.0598	-80.3465	Reg4
Vapor Shark	4900 S University Dr	Davie	FL	33328	26.0609	-80.2515	Reg4
The Vape Queen	5977 S University Dr	Davie	FL	33328	26.0459	-80.2518	Reg4
The Vape Factor	4851 Volunteer Rd	Davie	FL	33330	26.0599	-80.3462	Reg4
Vapor and Company	1340 W International Speedway Blvd	Daytona Beach	FL	32114	29.1981	-81.057	Reg4
Asha Vapes & More	1500 Beville Rd	Daytona Beach	FL	32114	29.1714	-81.0412	Reg4
Kings of Vapor	1571 N Nova Rd	Daytona Beach	FL	32117	29.2383	-81.056	Reg4
VaperMate	2550 S Nova Rd	Daytona Beach	FL	32119	29.1548	-81.0206	Reg4
Smokeless America	98 S Charles Richard Beall Blvd	DeBary	FL	32713	28.8831	-81.309	Reg4
Pro Vapor	137 E Hillsboro Blvd	Deerfield Beach	FL	33441	26.3187	-80.1005	Reg4
The Vapor Connect	700 S Federal Hwy	Deerfield Beach	FL	33441	26.3091	-80.0917	Reg4
1st Wave Vapor Deerfield Beach	2245 W Hillsboro Blvd	Deerfield Beach	FL	33442	26.3187	-80.1341	Reg4
We Vape	260 Lock Rd	Deerfield Beach	FL	33442	26.3209	-80.1262	Reg4
Vapor Shark	3442 W Hillsboro Blvd	Deerfield Beach	FL	33442	26.3171	-80.151	Reg4
Good Clean Vapes	3656 W Hilsboro Blvd	Deerfield Beach	FL	33442	26.3173	-80.1558	Reg4
Air Vapes	1031 US Highway 90 W	DeFuniak Springs	FL	32433	30.7284	-86.1356	Reg4
Puffin' Vapors	387 US Hwy 90 W	DeFuniak Springs	FL	32433	30.7236	-86.1265	Reg4
Liquid Smoke	1570 N Woodland Blvd	DeLand	FL	32720	29.0556	-81.3058	Reg4
Yes! E-Cigs	207 N Woodland Blvd	Deland	FL	32720	28.9824	-81.2996	Reg4
E-Cig Source	621 S Woodland Blvd	DeLand	FL	32720	29.0186	-81.3031	Reg4
Vape Trends	12 SE 1st Ave	Delray Beach	FL	33444	26.461	-80.0724	Reg4
1st Wave Vapor Delray Beach	2134 West Atlantic Ave	Delray Beach	FL	33445	26.4596	-80.0951	Reg4
USA Vape	15067 Jog Rd	Delray Beach	FL	33446	26.4522	-80.1476	Reg4
Southside Vapor	6 SE 5th Ave	Delray Beach	FL	33483	26.4614	-80.0682	Reg4
Good Clean Vapes	911 SE 6th Ave	Delray Beach	FL	33483	26.4481	-80.0666	Reg4
UniqVapor	1676 Providence Blvd	Deltona	FL	32725	28.9058	-81.2271	Reg4
Vaporized	2091 Saxon Blvd	Deltona	FL	32725	28.9113	-81.2686	Reg4
Sunshine Vapor	2772 Elkcam Blvd	Deltona	FL	32738	28.9277	-81.1897	Reg4
Smokin' Vapor of Destin	36150 Emerald Coast Pkwy	Destin	FL	32541	30.3867	-86.4074	Reg4
Vapor Wizard	743 Harbor Blvd	Destin	FL	32541	30.3904	-86.4873	Reg4
The Vapor Master	815 Harbor Blvd	Destin	FL	32541	30.3897	-86.4832	Reg4
Boardwalk Vapes Destin	981 Us Hwy 98 E	Destin	FL	32541	30.3901	-86.4776	Reg4
Vapor Shark	8690 NW 13th Ter	Doral	FL	33126	25.7848	-80.3353	Reg4
Vapeholics Lounge	5211 NW 79th Ave	Doral	FL	33166	25.8209	-80.3256	Reg4
Happy Vapor Shops	9672 NW 25th St	Doral	FL	33172	25.7968	-80.3525	Reg4
Vapers Club	1379 Main St	Dunedin	FL	34698	28.0193	-82.769	Reg4
The Ecig Depot	1511 S Ridgewood Ave	Edgewater	FL	32132	28.9774	-80.8982	Reg4
NSB Vapor Parlor	201 S Ridgewood Ave	Edgewater	FL	32132	28.9905	-80.9067	Reg4
Vapin Station	2485 S McCall Rd	Englewood	FL	34224	26.9342	-82.3193	Reg4
City Vapor & E-Cig II	2828 S Mccall Rd	Englewood	FL	34224	26.9353	-82.3129	Reg4
Elephant Vape	19976 S Tamiami Trl	Estero	FL	33928	26.4496	-81.82	Reg4
TNA Vapes	1250 Mt Homer Rd	Eustis	FL	32726	28.8281	-81.6987	Reg4
Speakeasy Vaporium	1925 S 14th St	Fernandina Beach	FL	32034	30.6415	-81.456	Reg4
Vape Out	474378 E State Rd 200	Fernandina Beach	FL	32034	30.6164	-81.5116	Reg4
New Leaf Vapor Co	4685 US Hwy 17	Fleming Island	FL	32003	30.1115	-81.7045	Reg4
Dirty Penny Vape & Ale	1229 E Las Olas Blvd	Fort Lauderdale	FL	33301	26.1195	-80.1304	Reg4
Vapor Shark	280 N Federal Hwy	Fort Lauderdale	FL	33301	26.1251	-80.1373	Reg4
Vapor Life	1147 N Federal Hwy	Fort Lauderdale	FL	33304	26.1225	-80.1374	Reg4
VaporBurst	2625 North Federal Hwy	Fort Lauderdale	FL	33306	26.1602	-80.117	Reg4
Vapor Hot	2652 E Oakland Park Blvd	Fort Lauderdale	FL	33306	26.167	-80.1123	Reg4
VaporFi	3061 N Federal Hwy	Fort Lauderdale	FL	33306	26.167	-80.117	Reg4
Vaporburst	3430 Galt Ocean Dr	Fort Lauderdale	FL	33308	26.1694	-80.0993	Reg4
1st Wave Vapor Fort Lauderdale	4028 N Ocean Blvd	Fort Lauderdale	FL	33308	26.1769	-80.0986	Reg4
Vapor Shark	6208 N Federal Hwy	Fort Lauderdale	FL	33308	26.205	-80.1076	Reg4
Vapor Life	4051 Stirling Rd	Fort Lauderdale	FL	33314	26.0475	-80.202	Reg4
Vapor Blade	1013 W State Rd 84	Fort Lauderdale	FL	33315	26.0925	-80.1676	Reg4
Elegant Aware	3296 N Federal Hwy	Fort Lauderdale	FL	33339	26.1683	-80.1176	Reg4
Vapor Buy	8907 W Oakland Park Blvd	Fort Lauderdale	FL	33351	26.1684	-80.2693	Reg4
City Vapor & E Cig	3547 Cleveland Ave	Fort Myers	FL	33901	26.6118	-81.8719	Reg4
The King of Vape	3946 S Cleveland Ave	Fort Myers	FL	33901	26.6045	-81.8722	Reg4
Naples Vapor	4460 Cleveland Ave	Fort Myers	FL	33901	26.5979	-81.8718	Reg4
Naples Vapor	15201 N Cleveland Ave	Fort Myers	FL	33903	26.6851	-81.9033	Reg4
The Vapor Island	1890 N Tamiami Trl	Fort Myers	FL	33903	26.6855	-81.8846	Reg4
Venus Vapor	13016 Palm Beach Blvd	Fort Myers	FL	33905	26.7053	-81.7439	Reg4
The Vape Store	3398 Forum Blvd	Fort Myers	FL	33905	26.6151	-81.7973	Reg4
Premier Vapor-Lounge Frnchsng	9160 Forum Corporate Pkwy	Fort Myers	FL	33905	26.6268	-81.8041	Reg4
Monster Vapin	12875 S Cleveland Ave	Fort Myers	FL	33907	26.5548	-81.8709	Reg4
Downtown Vapor	1902 Boy Scout Dr	Fort Myers	FL	33907	26.5818	-81.8737	Reg4
Cloud 9 Vapor Co of SWFL	17240 S Tamiami Trl	Fort Myers	FL	33908	26.4898	-81.845	Reg4
Gateway Vapor	12220 Towne Lakes Dr	Fort Myers	FL	33913	26.5656	-81.7511	Reg4
Modo Vapor	3921 Palm Beach Blvd	Fort Myers	FL	33916	26.6649	-81.8335	Reg4
Gateway Vapor	18731 Three Oaks Pkwy	Fort Myers	FL	33967	26.4698	-81.7922	Reg4
Vape King	450 Old San Carlos	Fort Myers Beach	FL	33931	26.456	-81.9545	Reg4
Vapor Werkz	5202 Okeechobee Rd	Fort Pierce	FL	34947	27.4198	-80.3769	Reg4
Palm Beach Vapors - Fort Walton Beach	415 Mary Esther Cut Off NW	Fort Walton Beach	FL	32548	30.4269	-86.6421	Reg4
Vapor Planet	75 Eglin Pkwy NE	Fort Walton Beach	FL	32548	30.417	-86.6071	Reg4
Cloud City Vaporium	550 Mary Esther Blvd	Fort Walton Beach	FL	32569	30.4208	-86.6513	Reg4
Puffin Vapor	17656 US Hwy 331 So	Freeport	FL	32439	30.4705	-86.1299	Reg4
Vapor Life	1147 North Federal Highway	Ft Lauderdale	FL	33304	26.1407	-80.1203	Reg4
Vapor Co of Gainesville	4127 NW 16th Blvd	Gainesville	FL	32605	29.6731	-82.388	Reg4
Escape 2 Vape	7327 NW 4th Blvd	Gainesville	FL	32607	29.6551	-82.421	Reg4
New Leaf Vapor Co.	3333 SW Archer Rd	Gainesville	FL	32608	29.6267	-82.372	Reg4
Ovale USA	3550 SW 34th St	Gainesville	FL	32608	29.6212	-82.3736	Reg4
The Grab Bag Co	6450 SW Archer Rd	Gainesville	FL	32608	29.6045	-82.4116	Reg4
The Grab Bag Co	407 NE 23rd Ave	Gainesville	FL	32609	29.6736	-82.3206	Reg4
Johnny Copper Vapor	326 Ferris St	Green Cove Springs	FL	32043	29.9922	-81.6787	Reg4
Good Clean Vapes	6754 Forest Hill Blvd	Greenacres	FL	33413	26.6509	-80.149	Reg4
The Vapor Club	6330 Forest Hill Blvd	Greenacres	FL	33415	26.6515	-80.1416	Reg4
ELECTRONIC CIGARETTE STORE	7985 FL-50 #100	Groveland	FL	34736	28.56	-81.8213	Reg4
Chuckin Clouds	3176 Gulf Breeze Pkwy	Gulf Breeze	FL	32563	30.3865	-87.0912	Reg4
The Vape Shop Of Gulf Breeze	3417 Gulf Breeze Pkwy	Gulf Breeze	FL	32563	30.3869	-87.0811	Reg4
Pensacola Vapor	4108 Gulf Breeze Pkwy	Gulf Breeze	FL	32563	30.3925	-87.052	Reg4
Champion Vapor	5006 Gulfport Blvd S	Gulfport	FL	33707	27.7482	-82.7008	Reg4
Esmokespot	1048 NW 1st Ct	Hallandale Beach	FL	33009	25.9867	-80.1626	Reg4
Vape Central Group	203 NE 1st Ave	Hallandale Beach	FL	33009	25.988	-80.148	Reg4
Vapor Shark	730 West Hallandale Beach Blvd	Hallandale Beach	FL	33009	25.9858	-80.1579	Reg4
Vapor Passion	1165 W 49th St	Hialeah	FL	33012	25.8671	-80.3056	Reg4
Vapor Hog II	387 W 29th St	Hialeah	FL	33012	25.8481	-80.2899	Reg4
Vapor Shark	459 E 49th St	Hialeah	FL	33013	25.8674	-80.2734	Reg4
Vapor Shark	16764 NW 67th Ave	Hialeah	FL	33015	25.9257	-80.3103	Reg4
Vapor Shark	2794 W 68th St	Hialeah	FL	33016	25.8838	-80.3393	Reg4
Fog E Vapor	9409 SE Federal Hwy	Hobe Sound	FL	33455	27.09	-80.1518	Reg4
eVaporFuel	2715 US Hwy 19	Holiday	FL	34691	28.1983	-82.7397	Reg4
Kings Of Vapor	1571 N Nova Rd	Holly Hill	FL	32117	29.2381	-81.0559	Reg4
Diamond Vapor	1213 S 30th Ave	Hollywood	FL	33020	25.9973	-80.1671	Reg4
Vapor Life	2000 Harrison St	Hollywood	FL	33020	26.0104	-80.1471	Reg4
City Wide Vapor Shop	2128 Hollywood Blvd	Hollywood	FL	33020	26.0112	-80.1505	Reg4
Electronic Cigarette USA	2832 Stirling Rd	Hollywood	FL	33020	26.0476	-80.1645	Reg4
Diamond Vapor	900 N Federal Hwy	Hollywood	FL	33020	26.0193	-80.1436	Reg4
Vapor Life	6768 Stirling Rd	Hollywood	FL	33024	26.0461	-80.2244	Reg4
Vape Masters	2691 N Hiatus Rd	Hollywood	FL	33026	26.0324	-80.2964	Reg4
Vapor Wave 2	106 N Homestead Blvd	Homestead	FL	33030	25.469	-80.4726	Reg4
Vapor Shark	650 NE 22nd Ter	Homestead	FL	33033	25.4764	-80.4463	Reg4
VaporFi	33521 South Dixie Hwy	Homestead	FL	33034	25.4556	-80.4747	Reg4
Empire Of E Cigs & Vapes	4173 S Suncoast Blvd	Homosassa	FL	34446	28.8012	-82.5761	Reg4
The Vape Lounge	3287 S Suncoast Blvd	Homosassa	FL	34448	28.8143	-82.5765	Reg4
Cloud Chasers Vapor	8123 State Rd 52	Hudson	FL	34669	28.3319	-82.6804	Reg4
The Vapor Den	1877 S Patrick Dr	Indian Harbour Beach	FL	32937	28.1521	-80.5999	Reg4
E'Cig Solutions LLC	105 W Dampier St	Inverness	FL	34450	28.8378	-82.3304	Reg4
New Leaf Vapor	1010 Park St	Jacksonville	FL	32204	30.3151	-81.681	Reg4
Blackhat Vapor	1188 Edgewood Ave S	Jacksonville	FL	32205	30.3082	-81.714	Reg4
Big House of Vapors	5318 Normandy Blvd	Jacksonville	FL	32205	30.3088	-81.7376	Reg4
All Ways Vapor	8716 Lone Star Rd	Jacksonville	FL	32211	30.3376	-81.5614	Reg4
All Day Vape	4195 Southside Blvd	Jacksonville	FL	32216	30.2708	-81.5584	Reg4
New Leaf Vapor Co.	11857 San Jose Blvd	Jacksonville	FL	32223	30.1561	-81.6321	Reg4
New Leaf Vapor Co.	13799 Beach Blvd	Jacksonville	FL	32224	30.2884	-81.4538	Reg4
My Time Vapor	12777 Atlantic Blvd	Jacksonville	FL	32225	30.3206	-81.4703	Reg4
Foggers Vape Shop	13554 Atlantic Blvd	Jacksonville	FL	32225	30.3208	-81.4498	Reg4
New Start Vapor Co	2467 Faye Road #3	Jacksonville	FL	32226	30.4379	-81.5803	Reg4
Vape Deck	2550 Mayport Rd	Jacksonville	FL	32233	30.3572	-81.4147	Reg4
Vape Hangar	5917 Roosevelt Blvd	Jacksonville	FL	32244	30.2427	-81.696	Reg4
Vape & Lounge	10615 Beach Blvd	Jacksonville	FL	32246	30.2874	-81.5396	Reg4
First Coast Vapors	11041 Beach Blvd	Jacksonville	FL	32246	30.2885	-81.5321	Reg4
Vape Pen Bros	12041 Beach Blvd	Jacksonville	FL	32246	30.2878	-81.4991	Reg4
Love Vape Jax	14180 Beach Blvd	Jacksonville	FL	32250	30.2873	-81.4432	Reg4
Lizard Juice	8060 Philips Hwy	Jacksonville	FL	32256	30.2214	-81.5864	Reg4
Axis Vapor	11018 Old St Augustine Rd	Jacksonville	FL	32257	30.1753	-81.605	Reg4
Coastline Vapor	850 W Indiantown Rd	Jupiter	FL	33458	26.9339	-80.109	Reg4
Vapor Shark	11920 SW 88th St	Kendall	FL	33186	25.6851	-80.3905	Reg4
Vapor World	302 Front St	Key West	FL	33040	24.559	-81.8064	Reg4
Vapor WorldKW	329 Duval St	Key West	FL	33040	24.5574	-81.8038	Reg4
House of Vapes	4151 W Vine St	Kissimmee	FL	34741	28.3049	-81.449	Reg4
KaVapor	1505 E Osceola Pkwy	Kissimmee	FL	34744	28.341	-81.3839	Reg4
KCVO Vape Shop	2551 E Irlo Bronson Hwy	Kissimmee	FL	34744	28.2983	-81.3343	Reg4
Vapor Krew	2935 Vineland Rd	Kissimmee	FL	34746	28.3363	-81.4796	Reg4
Green Machine Scooters and Vape	4499 S Orange Blossom Trl	Kissimmee	FL	34746	28.2571	-81.4622	Reg4
Night Light Vapor	5770 W Irlo Bronson Memorial Hwy	Kissimmee	FL	34746	28.3303	-81.5157	Reg4
Purity Vapor	114 W Guava St	Lady Lake	FL	32159	28.9191	-81.9222	Reg4
Vape Dimensions	905 SW Main Blvd	Lake City	FL	32025	30.1778	-82.6385	Reg4
Victoria's Vapor Lounge	161 NW Madison Ave	Lake City	FL	32055	30.1909	-82.6382	Reg4
Shop Vapes	9084 Alt A1A	Lake Park	FL	33403	26.814	-80.0791	Reg4
Good Clean Vapes	962 Northlake Blvd	Lake Park	FL	33403	26.8078	-80.0746	Reg4
Rings Of Vapor	50 W Central Ave	Lake Wales	FL	33853	27.9014	-81.5908	Reg4
Vapor Max	18110 Hwy 27	Lake Wales	FL	33859	27.8805	-81.5986	Reg4
Greenline Vape	508 Lake Ave	Lake Worth	FL	33460	26.6159	-80.0537	Reg4
Vapor Shop	901 N Dixie Hwy	Lake Worth	FL	33460	26.6265	-80.0573	Reg4
Vapor Life	3705 Lake Worth Rd.	Lake Worth	FL	33461	26.618	-80.0995	Reg4
City Vapors	3095 S Military Trl	Lake Worth	FL	33463	26.632	-80.1134	Reg4
The Vaping Store	5970 D S Jog Rd	Lake Worth	FL	33463	26.5907	-80.1449	Reg4
The Chill Room	7201 Lake Worth Rd	Lake Worth	FL	33467	26.618	-80.1603	Reg4
VaporDOCS	7343 Lake Worth Rd	Lake Worth	FL	33467	26.6181	-80.1623	Reg4
Gator Vapor	1523 S Combee Rd	Lakeland	FL	33801	28.0131	-81.9078	Reg4
ICONIC Lakeland Vape & Wellness	2403 S Florida Ave	Lakeland	FL	33803	28.0158	-81.9572	Reg4
Lizard Juice E Cigs-Lakeland	3238 S Florida Ave	Lakeland	FL	33803	28.0045	-81.957	Reg4
Vapin Crazy E-Cigs and Juices	1807 N Florida Ave	Lakeland	FL	33805	28.07	-81.9574	Reg4
The Vapor Room	3800 US Hwy 98 N	Lakeland	FL	33809	28.0899	-81.9781	Reg4
North 98 Vape House	5515 US Hwy 98 N	Lakeland	FL	33809	28.1139	-81.9733	Reg4
Rings of Vapor 2	3120 S Florida Ave	Lakeland	FL	33813	28.0061	-81.9566	Reg4
Vape Reaction	5299 S Florida Ave	Lakeland	FL	33813	28.0332	-81.9571	Reg4
Vapors N More	6635 S Florida Ave	Lakeland	FL	33813	27.9404	-81.9749	Reg4
Vapor Unlimited E Cigs	2444 Land O Lakes Blvd	Land O Lakes	FL	34639	28.1939	-82.4653	Reg4
Vapor Unlimited	2444 Land O Lakes Blvd	Land O' Lakes	FL	34639	28.1923	-82.4649	Reg4
The Vapers Depot	101 Clearwater Largo Rd N	Largo	FL	33770	27.9179	-82.7968	Reg4
Royal Vapor Lounge	1350 Missouri Ave N	Largo	FL	33770	27.9295	-82.7869	Reg4
Totally Wicked USA - Largo Retail Store	10500 Ulmerton Road Largo Mall	Largo	FL	33771	27.894	-82.7858	Reg4
O2 Easy Vape Lounge	13433 Belcher Rd	Largo	FL	33771	27.8953	-82.7456	Reg4
Lizard Juice	2475 E Bay Dr	Largo	FL	33771	27.9162	-82.7615	Reg4
Doghouse Vapes	2480 East Bay Dr	Largo	FL	33771	27.918	-82.7605	Reg4
Vape N Joe	2945 E Bay Dr	Largo	FL	33771	27.9161	-82.7565	Reg4
Vapor Road - Indian Rocks	12694 Ulmerton Rd	Largo	FL	33774	27.894	-82.6971	Reg4
Gaspar's Vape Shop	14219 Walsingham Rd	Largo	FL	33774	27.8808	-82.8356	Reg4
Vapor Life by the sea	239 Commercial Blvd	Lauderdale-by-the-Sea	FL	33308	26.1902	-80.0998	Reg4
Vapor Life	4727 North University Dr	Lauderhill	FL	33351	26.1837	-80.2527	Reg4
Pistol Whip Vape	1028 W North Blvd	Leesburg	FL	34748	28.82	-81.881	Reg4
Vape Trendz	2113 Citrus Blvd	Leesburg	FL	34748	28.8401	-81.8937	Reg4
Vapor Warriors	709 W North Blvd	Leesburg	FL	34748	28.8175	-81.8788	Reg4
Vapin It Up	1235 Homestead Rd	Lehigh Acres	FL	33936	26.6066	-81.6509	Reg4
Naples Vapor	25 Homestead Rd N	Lehigh Acres	FL	33936	26.601	-81.6443	Reg4
M L's Vape Shop	315 Howard St W	Live Oak	FL	32064	30.297	-82.9869	Reg4
Budget Vapors Longwood	350 N US Hwy 17 92	Longwood	FL	32750	28.702	-81.3277	Reg4
All Access Vapor	1900 Land O' Lakes Blvd	Lutz	FL	33549	28.1847	-82.4659	Reg4
Stellar Vapor	23908 State Rd 54	Lutz	FL	33559	28.1853	-82.4215	Reg4
E Vaper Tech	26248 Wesley Chapel Blvd	Lutz	FL	33559	28.2229	-82.3815	Reg4
Vapor Safari	124 Lake Ave	Maitland	FL	32751	28.6185	-81.3663	Reg4
7 Mile Vapor Shop	2401 Overseas Hwy	Marathon	FL	33050	24.7091	-81.1011	Reg4
Pro Vapor	982 S State Rd 7	Margate	FL	33068	26.2164	-80.2041	Reg4
Vapor Shark	5514 W Sample Rd	Margate	FL	33073	26.2734	-80.1989	Reg4
Vaparoo of Marianna	4471 Lafayette St	Marianna	FL	32446	30.7739	-85.2246	Reg4
Vapor Tech	4944B Malloy Plaza Dr	Marianna	FL	32448	30.729	-85.1875	Reg4
Secret City Vapor	130 W Miracle Strip Pkwy	Mary Esther	FL	32569	30.4099	-86.6643	Reg4
Simply Vapor	144 Mary Esther Blvd	Mary Esther	FL	32569	30.4114	-86.6556	Reg4
Watercloud Vapor Company	300 Mary Esther Blvd	Mary Esther	FL	32569	30.4168	-86.6561	Reg4
Cloud Parlor Vape Shop	1008 E Strawbridge Ave	Melbourne	FL	32901	28.0797	-80.6045	Reg4
Pure Cigs Electronic Cigarettes	1406 W New Haven Ave	Melbourne	FL	32904	28.0793	-80.6451	Reg4
Mist Vapor	1700 W New Haven Ave	Melbourne	FL	32904	28.0815	-80.6478	Reg4
Dripperz Vape & Coffee	3002 W New Haven Ave	Melbourne	FL	32904	28.079	-80.671	Reg4
Dripped Out Vapers LLC	4270 Minton Rd	Melbourne	FL	32904	28.0359	-80.6716	Reg4
Premium Electronic Cigarettes	4835 W Eau Gallie Blvd	Melbourne	FL	32934	28.1152	-80.7076	Reg4
Beachside Vapors	727 North Dr	Melbourne	FL	32934	28.1165	-80.6894	Reg4
Vapor Fumes	4301 N Wickham Rd	Melbourne	FL	32935	28.1805	-80.6712	Reg4
Miami Vapor Shop	3811 NW 7th St	Miami	FL	33126	25.779	-80.2582	Reg4
Vapor Shark	4315 Nw 7th St	Miami	FL	33126	25.7789	-80.2669	Reg4
Vapor Life	27 SE 1st Ave	Miami	FL	33131	25.7737	-80.1918	Reg4
Vapor Shark	2500 S Dixie Hwy	Miami	FL	33133	25.7403	-80.2359	Reg4
Vapor Talk	1119 NW 3rd Ave	Miami	FL	33136	25.785	-80.1997	Reg4
Vaporin	4400 Biscayne Blvd	Miami	FL	33137	25.8168	-80.189	Reg4
Vapor Life	7416 Biscayne Blvd	Miami	FL	33138	25.8434	-80.1846	Reg4
Vapor Shark	6611 S Dixie Hwy	Miami	FL	33143	25.6947	-80.3003	Reg4
eVapors	7341 W Flagler St	Miami	FL	33144	25.7702	-80.3149	Reg4
VaporFi	3202 Coral Way	Miami	FL	33145	25.75	-80.2464	Reg4
Vapor Shark	6550 SW 40th St	Miami	FL	33155	25.7332	-80.3017	Reg4
VaporFi	7535 N Kendall Dr	Miami	FL	33156	25.6906	-80.3106	Reg4
Mtm Clouds	17891 S Dixie Hwy	Miami	FL	33157	25.6031	-80.3506	Reg4
Ultra Vapor Bar	9261 SW 40th St	Miami	FL	33165	25.7331	-80.3448	Reg4
Loud Vapor	10839 NW 27th Ave	Miami	FL	33167	25.874	-80.2424	Reg4
Happy Vapor Shops	9672 NW 25th St	Miami	FL	33172	25.7965	-80.3522	Reg4
Qru Vape	10101 SW 72nd St	Miami	FL	33173	25.702	-80.3576	Reg4
Vapor Shark	13706 SW 56th St	Miami	FL	33175	25.7141	-80.4171	Reg4
Vapor Storm	10651 North Kendall Dr	Miami	FL	33176	25.6875	-80.3652	Reg4
Flawless Vape Shop	11630 SW 88th St	Miami	FL	33176	25.6855	-80.3836	Reg4
Vapor Shark	1824 NE Miami Gardens Dr	Miami	FL	33179	25.9457	-80.1638	Reg4
Xs Vapor & Lounge	13160 Biscayne Blvd	Miami	FL	33181	25.8969	-80.1616	Reg4
DragnVape	7130 SW 117th Ave	Miami	FL	33183	25.7018	-80.3824	Reg4
Eliquid Miami	13788 SW 8th St	Miami	FL	33184	25.7608	-80.4191	Reg4
Vapor Shark	11920 SW 88th St	Miami	FL	33186	25.6839	-80.4594	Reg4
Wake N Vape	13335 SW 124th St	Miami	FL	33186	25.6529	-80.4112	Reg4
Drag N Vape	14261 SW 120th St	Miami	FL	33186	25.6561	-80.4233	Reg4
VaporFi	1430 Washington Ave	Miami Beach	FL	33139	25.7866	-80.132	Reg4
South Vape	1574 Washington Ave	Miami Beach	FL	33139	25.7889	-80.1321	Reg4
Fuggin Vapor Co	333 Arthur Godfrey Rd	Miami Beach	FL	33140	25.814	-80.1274	Reg4
VaporFI	14300 Commerce Way	Miami Lakes	FL	33016	38.4829	-78.8577	Reg4
Vapor Passion	15470 NW 77th Ct	Miami Lakes	FL	33016	25.914	-80.3261	Reg4
Jack's Vapor	5400 Dogwood Dr	Milton	FL	32570	30.6313	-87.0551	Reg4
Vaporfi	3408 Red Rd	Miramar	FL	33025	25.9788	-80.2954	Reg4
VaporFi	Crosstown Shoppes	Miramar	FL	33025	25.9778	-80.2958	Reg4
Sweet Southern Vapes	12671 Emerald Coast Pkwy W	Miramar Beach	FL	32550	30.3851	-86.3846	Reg4
Red Hot Vapors	247 N Jefferson St	Monticello	FL	32344	30.5461	-83.8704	Reg4
Ohm City Vapes	18187 NE 19th Ave	N Miami Beach	FL	33162	25.9431	-80.1625	Reg4
Save On Vapor	415 9th St S	Naples	FL	34102	26.1413	-81.7947	Reg4
Pelican Vapor	1029 Airport Pulling Rd N	Naples	FL	34104	26.163	-81.7662	Reg4
Vape King Naples	2795 Davis Blvd	Naples	FL	34104	26.139	-81.772	Reg4
Vaping Station	321 Airport Pulling Rd N	Naples	FL	34104	26.1555	-81.7668	Reg4
Vapor Life	10823 Tamiami Trl N	Naples	FL	34108	26.2699	-81.8021	Reg4
Save on Vapor	1485 Pine Ridge Rd	Naples	FL	34109	26.2115	-81.7881	Reg4
Save On Vapor	1951 Pine Ridge Rd	Naples	FL	34109	26.2116	-81.7789	Reg4
Direct E-Cig	2338 Immokalee Rd	Naples	FL	34109	26.242	-81.7634	Reg4
Naples Vapor	13800 Tamiami Trl N	Naples	FL	34110	26.2972	-81.8016	Reg4
Golden Vape	5555 Golden Gate Pkwy	Naples	FL	34116	26.1752	-81.7176	Reg4
Your Vape Supply	8135 Navarre Pkwy	Navarre	FL	32566	30.4012	-86.8829	Reg4
Vapor Planet LLC Navarre	8251 Navarre Pkwy	Navarre	FL	32566	30.4016	-86.8837	Reg4
Kick Butts Vapor	1525 Atlantic Blvd	Neptune Beach	FL	32266	30.3239	-81.4153	Reg4
Kings Vapor	229 3rd St	Neptune Beach	FL	32266	30.3231	-81.3973	Reg4
Peerless Vapor	4934 US Hwy 19	New Port Richey	FL	34652	28.2309	-82.7296	Reg4
Bulk E-Juice	5126 US Hwy 19	New Port Richey	FL	34652	28.233	-82.7286	Reg4
CNR Vapors	6219 Massachusetts Ave	New Port Richey	FL	34653	28.2589	-82.7117	Reg4
Innevape E-Liquids - New Port Richey	8639 Little Rd	New Port Richey	FL	34654	28.283	-82.6778	Reg4
Vape Supply PLUS	2317 Seven Springs Blvd	New Port Richey	FL	34655	28.1928	-82.6997	Reg4
NSB Vapor Parlor	638 E 3rd Ave	New Smyrna Beach	FL	32169	29.0292	-80.8974	Reg4
Mood Vapor Lounge	19913 W Newberry Rd	Newberry	FL	32669	29.6545	-82.5893	Reg4
City Vapor & E-Cig	900 S Tamiami Trail	Nokomis	FL	34275	27.1155	-82.4495	Reg4
The Vape Store	13990 N Cleveland Ave	North Fort Myers	FL	33903	26.667	-81.8889	Reg4
The Vapor Island	1890 N Tamiami Trl	North Fort Myers	FL	33903	26.6854	-81.8836	Reg4
American Pure Vapor	990 Pondella Rd	North Fort Myers	FL	33903	26.6678	-81.9196	Reg4
The Bathing Vape	18149 NE 19th Ave	North Miami Beach	FL	33162	25.943	-80.1624	Reg4
Frenchy Vape	1817 NE 164th St	North Miami Beach	FL	33162	25.9271	-80.1636	Reg4
Miami Vape	471 NE 167th St	North Miami Beach	FL	33162	25.9287	-80.1911	Reg4
NPB Vapes	11585 US Hwy 1	North Palm Beach	FL	33408	26.8457	-80.0609	Reg4
Greenline Vape	450 Northlake Blvd	North Palm Beach	FL	33408	26.8068	-80.0612	Reg4
Take A Break Vapes	524 Northlake Blvd	North Palm Beach	FL	33408	26.807	-80.0629	Reg4
Vapin Station North Port	13616 Tamiami Trl	North Port	FL	34287	27.0449	-82.249	Reg4
Clouded Culture	866 E Oakland Park Blvd	Oakland Park	FL	33334	26.1664	-80.1346	Reg4
Dawg House Vapes / TNR Services	3622 NE Jacksonville Rd	Ocala	FL	34479	29.2247	-82.1238	Reg4
Vape Star Lounge	1738 SE 58th Ave	Ocala	FL	34480	29.1711	-82.0541	Reg4
Maxx Vape Co	3250 SE 58th Ave	Ocala	FL	34480	29.1552	-82.0545	Reg4
Blue Lab Vapors	180 Racetrack Rd	Oldsmar	FL	34677	28.0364	-82.6487	Reg4
Blue Cloud Vapes	3970 Tampa Rd	Oldsmar	FL	34677	28.0366	-82.6595	Reg4
Vapor Kingz	2060 Opa Locka Blvd	Opa Locka	FL	33054	25.8982	-80.2336	Reg4
K J's E Cig	150 N Volusia Ave	Orange City	FL	32763	28.9492	-81.2987	Reg4
KC Vapes	18 Blanding Blvd	Orange Park	FL	32073	30.1889	-81.7396	Reg4
Vapor Craft	1871 Wells Rd	Orange Park	FL	32073	30.1874	-81.733	Reg4
New Leaf Vapor Co.	266 Blanding Blvd	Orange Park	FL	32073	30.1734	-81.7469	Reg4
Lizard Juice	3092 Aloma Ave	Orlando	FL	32792	28.6029	-81.3085	Reg4
Fast Eddie's Vape Shop & Lounge	227 E Michigan St	Orlando	FL	32806	28.5132	-81.3748	Reg4
Vapor Krew	2309 S Orange Ave	Orlando	FL	32806	28.5163	-81.3761	Reg4
Esmoker Online	4905 S Orange Ave	Orlando	FL	32806	28.4909	-81.3731	Reg4
O Town Vapes	5303 E Colonial Dr	Orlando	FL	32807	28.5546	-81.3183	Reg4
Civil Vapes Sand Lake	1718 W Sand Lake Rd	Orlando	FL	32809	28.45	-81.402	Reg4
Vapology101 Orlando	11039 E Colonial Dr	Orlando	FL	32817	28.569	-81.2222	Reg4
VaporFi	11565 University Blvd	Orlando	FL	32817	28.5982	-81.2192	Reg4
Civil Vapes	12086 Collegiate Way	Orlando	FL	32817	28.5969	-81.2102	Reg4
Only E Cigz Vapor Shop	9645 East Colonial Dr	Orlando	FL	32817	28.5695	-81.2501	Reg4
Vapor krew	5135 International Dr	Orlando	FL	32819	28.4708	-81.451	Reg4
Vapor Krew	8000 International Dr	Orlando	FL	32819	28.4494	-81.4712	Reg4
Vape 'N Brew	8957 International Dr	Orlando	FL	32819	28.4362	-81.4722	Reg4
VaporFi	8972 Turkey Lake Rd	Orlando	FL	32819	28.4429	-81.4757	Reg4
Revo Vape Society	222 Neighborhood Market Rd	Orlando	FL	32825	28.5422	-81.2769	Reg4
Vapor Krew	12014 E Colonial Dr	Orlando	FL	32826	28.5658	-81.204	Reg4
EsmokerOnline	650 N Alafaya Trl	Orlando	FL	32828	28.5571	-81.2088	Reg4
Vapor Cave	2459 S Hiawassee	Orlando	FL	32835	28.5161	-81.4845	Reg4
Orlando Vape & E-Cig	8558 Palm Pkwy	Orlando	FL	32836	28.3842	-81.5016	Reg4
Esmoker Online	13651 Hunters Oak Dr	Orlando	FL	32837	28.3666	-81.4259	Reg4
KD Vapes	152 S Nova Rd	Ormond Beach	FL	32174	29.2763	-81.0831	Reg4
South Shore Vapor	1548 Ocean Shore Blvd	Ormond Beach	FL	32176	29.3316	-81.0594	Reg4
One Stop Vape Shop	1393 W Broadway St	Oviedo	FL	32765	28.6647	-81.2245	Reg4
Mountain Oak Vapors of Oviedo	1954 W State Rd 426	Oviedo	FL	32765	28.6539	-81.2294	Reg4
Daddy Jak's Vapor	5414 Deep Lake Rd	Oviedo	FL	32765	28.6178	-81.2625	Reg4
The Vape Cafe	1945 W County Rd 419	Oviedo	FL	32766	28.6518	-81.158	Reg4
Lifted Spirits Vape & More	324 St Johns Ave	Palatka	FL	32177	29.6468	-81.6316	Reg4
Envy Vapes	1155 Malabar Rd NE	Palm Bay	FL	32907	28.0001	-80.635	Reg4
Dripped Out Vapers	4270 Minton Rd	Palm Bay	FL	32907	28.0368	-80.6728	Reg4
Shop Vapes	9084 Highway A1a Alt	Palm Beach Gardens	FL	33403	26.8093	-80.0762	Reg4
E Vapor Squad	11701 Lake Victoria Gardens Ave	Palm Beach Gardens	FL	33410	26.8493	-80.0936	Reg4
The Fog Room	101 Palm Harbor Pkwy	Palm Coast	FL	32137	29.5717	-81.1904	Reg4
Frog Vapor	38593 US Hwy 19 N	Palm Harbor	FL	34684	28.1227	-82.7394	Reg4
Vapesutra	2930 Forest Hill Blvd	Palm Springs	FL	33406	26.6507	-80.087	Reg4
Vapor Life Lake Worth	3705 Lake Worth Rd	Palm Springs	FL	33461	26.6179	-80.102	Reg4
Vapin Lizards Palmetto	839 8th Ave W	Palmetto	FL	34221	27.5198	-82.5732	Reg4
Vapor Shark	14475 S Dixie Hwy	Palmetto Bay	FL	33176	25.6356	-80.3371	Reg4
Angel Vapes	259 W 15th St	Panama City	FL	32401	30.1751	-85.6643	Reg4
VapeVille	2701 E 5th St	Panama City	FL	32401	30.1571	-85.625	Reg4
Smokin Vapor - Panama City	306 W 15th St	Panama City	FL	32401	30.1752	-85.6636	Reg4
Seabreeze Vapor	412 S Tyndall Pkwy	Panama City	FL	32404	30.1394	-85.5918	Reg4
Panama Vapor	2347 Hwy 77	Panama City	FL	32405	30.1914	-85.6512	Reg4
Dr. Vape It	669 W 23rd St	Panama City	FL	32405	30.1897	-85.6697	Reg4
Vape Tronix Of Pcb	4924 Thomas Dr	Panama City	FL	32408	30.1401	-85.751	Reg4
Angel Vapors	7328 Thomas Dr	Panama City	FL	32408	30.16	-85.7764	Reg4
Dr Vape It LLC	10100 Hutchison Blvd	Panama City Beach	FL	32407	30.1836	-85.8077	Reg4
Apex Vapor	7123 W Hwy 98	Panama City Beach	FL	32407	30.1879	-85.7493	Reg4
Angel Vapors	7328 Thomas Dr	Panama City Beach	FL	32408	30.16	-85.7766	Reg4
Beach Vapes	7510 C Thomas Dr	Panama City Beach	FL	32408	30.161	-85.7784	Reg4
Smokin' Vapor	8730 Thomas Dr	Panama City Beach	FL	32408	30.1688	-85.7888	Reg4
Dr Vape It	15600 Panama City Beach Pkwy	Panama City Beach	FL	32413	30.2234	-85.8668	Reg4
Grog Fog	17222 Panama City Beach Pkwy	Panama City Beach	FL	32413	30.2312	-85.8903	Reg4
Taft Street Vapor	7742 Taft St	Pembroke Pines	FL	33024	26.0235	-80.2437	Reg4
Vapin Vineyards	8160 Pines Blvd	Pembroke Pines	FL	33024	26.0089	-80.2504	Reg4
VaporBurst	8900 Taft St	Pembroke Pines	FL	33024	26.0225	-80.2649	Reg4
Vapor Shark	10800 Pines Blvd	Pembroke Pines	FL	33026	26.0072	-80.2912	Reg4
Gypsy Moon Vapors	11212 Pines Blvd	Pembroke Pines	FL	33026	26.0076	-80.2969	Reg4
Blue Monkey Vapes Inc	11401 Pines Blvd	Pembroke Pines	FL	33026	26.01	-80.3032	Reg4
Vapor Life West Pines	17099 Pines Blvd	Pembroke Pines	FL	33027	26.0088	-80.3744	Reg4
Vapor Shark	18245 Pines Blvd	Pembroke Pines	FL	33029	26.0093	-80.3895	Reg4
Vapor Toro	3110 E Cervantes St	Pensacola	FL	32503	30.4254	-87.1796	Reg4
The Vapers Republic	5007 N Davis Hwy	Pensacola	FL	32503	30.4696	-87.2252	Reg4
Liquid Haze Vapes	1014 Underwood Ave	Pensacola	FL	32504	30.4834	-87.2007	Reg4
Vaping Genie LLC	1813 Creighton Rd	Pensacola	FL	32504	30.4954	-87.2047	Reg4
Cloud City Vaporium	6877 N 9th Ave	Pensacola	FL	32504	30.4945	-87.1904	Reg4
The Vape Shop of Pensacola	111 Beverly Pkwy	Pensacola	FL	32505	30.4656	-87.2448	Reg4
850 Vape Shop	3616 N Palafox St	Pensacola	FL	32505	30.449	-87.2302	Reg4
BAT Vapor Pensacola Vape Shop and Lounge	5222 N W St	Pensacola	FL	32505	30.4633	-87.2527	Reg4
Drag On Vapor	888 W Michigan Ave	Pensacola	FL	32505	30.4632	-87.2642	Reg4
Shark Fin Vapes	1001 Gulf Beach Hwy	Pensacola	FL	32507	30.3868	-87.289	Reg4
Perdido Vapor Emporium	13430 Gulf Beach Hwy	Pensacola	FL	32507	30.3193	-87.4235	Reg4
Jim's Vape Escape	314 S Navy Blvd	Pensacola	FL	32507	30.3831	-87.2778	Reg4
Blue Angel Vapes	3960 W Navy Blvd	Pensacola	FL	32507	30.4085	-87.2729	Reg4
Vaping Sisters	400 N Navy Blvd	Pensacola	FL	32507	30.4038	-87.2765	Reg4
Vapor Haze	720 N Navy Blvd	Pensacola	FL	32507	30.4038	-87.2765	Reg4
Vape Shop	1750 E Nine Mile Rd	Pensacola	FL	32514	30.5324	-87.2261	Reg4
Dr Vape It	6703 Pine Forest Rd	Pensacola	FL	32526	30.4779	-87.3078	Reg4
Chuckin Clouds Pensacola	2 E 9 Mile Rd	Pensacola	FL	32534	30.5344	-87.2726	Reg4
Sky Castle Vape	2815 Gulf To Bay Blvd	Pinellas Park	FL	33759	27.9606	-82.7225	Reg4
SmokTek	4201 62nd Ave N	Pinellas Park	FL	33781	27.8288	-82.6914	Reg4
Vapor Dog	4260 Park Blvd	Pinellas Park	FL	33781	27.8391	-82.6915	Reg4
Steam Train Vapor	7097 66th St N	Pinellas Park	FL	33781	27.8362	-82.7282	Reg4
Royal Vapor	9600 66th St N	Pinellas Park	FL	33782	27.8596	-82.7292	Reg4
Gator Vapor	1804 W Baker St	Plant City	FL	33563	28.0185	-82.1076	Reg4
Baywatch Vapor	1850 James L Redman Pkwy	Plant City	FL	33563	27.9949	-82.12	Reg4
Vapor Life	266A South University Dr	Plantation	FL	33324	26.1184	-80.2511	Reg4
Atmos Electronic Cigarettes Lounge	967 N Nob Hill Rd	Plantation	FL	33324	26.1077	-80.2712	Reg4
Vapor Life	137 NW 136th Ave	Plantation	FL	33325	26.1194	-80.3301	Reg4
Vapor Wiz	1620 South Cypress Rd	Pompano Beach	FL	33060	26.2099	-80.1231	Reg4
Pro Vapor	230 S Cypress Rd	Pompano Beach	FL	33060	26.2289	-80.1228	Reg4
1st Wave Vapor - Pompano Beach	2767 E Atlantic Blvd	Pompano Beach	FL	33062	26.2323	-80.0954	Reg4
Lets Vape	5 NE 27th Ave	Pompano Beach	FL	33062	26.2324	-80.0968	Reg4
Vapor Life	818 N Federal Hwy	Pompano Beach	FL	33062	26.24	-80.1023	Reg4
Save On Vapor	3969 N Federal Hwy	Pompano Beach	FL	33064	26.2803	-80.0969	Reg4
All Day Vaper	1421 SW 26th Ave	Pompano Beach	FL	33069	26.2121	-80.1573	Reg4
Mig Vapor	4100 N Powerline Rd	Pompano Beach	FL	33073	26.2785	-80.152	Reg4
Vapin Station Port Charlotte	1825 Tamiami Trl	Port Charlotte	FL	33948	26.9801	-82.0963	Reg4
Premier Vapor & Lounge	18338 Murdock Cir	Port Charlotte	FL	33948	27.0061	-82.1432	Reg4
The Vape Store	2191 Tamiami Trl	Port Charlotte	FL	33948	27	-82.1243	Reg4
The King of Vape	2231 Tamiami Trl	Port Charlotte	FL	33948	26.9993	-82.1235	Reg4
Rising Vapors	3762 Unit E Tamiami Trl	Port Charlotte	FL	33952	26.9751	-82.0877	Reg4
Vapermate	3833 S Nova Rd	Port Orange	FL	32127	29.1262	-81.0022	Reg4
ATL Vaping	301 Monument Ave	Port Saint Joe	FL	32456	29.8137	-85.3039	Reg4
TMBango Vape Shop	4795 Fay Blvd	Port Saint John	FL	32927	28.4678	-80.8004	Reg4
Infinity Vapor	10766 S US Highway 1	Port Saint Lucie	FL	34952	27.2677	-80.2858	Reg4
Vapor Rocket	10874 S US Highway 1	Port Saint Lucie	FL	34952	27.2666	-80.2852	Reg4
Vapor Express Lounge	1692 SE Port St Lucie Blvd	Port Saint Lucie	FL	34952	27.2711	-80.3003	Reg4
Celebrity Vaping	7201 S US Hwy 1	Port Saint Lucie	FL	34952	27.3337	-80.3251	Reg4
Vapor Rocket	897 E Prima Vista Blvd	Port Saint Lucie	FL	34952	27.3177	-80.3732	Reg4
Vapor Rocket 5	2832 SW Port St Lucie Blvd	Port Saint Lucie	FL	34953	27.2592	-80.3747	Reg4
BocaVapes PSL	1004 SW St Lucie W Blvd	Port Saint Lucie	FL	34986	27.3169	-80.3845	Reg4
Infinity Vapor	10766 S US Hwy 1	Port St. Lucie	FL	34952	27.2681	-80.2864	Reg4
Vapor Escape Lounge	1692 SE Port Saint Lucie Blvd	Port St. Lucie	FL	34952	27.271	-80.3001	Reg4
Tampa Vapor Brandon	10312 Bloomingdale Ave	Riverview	FL	33578	27.8944	-82.3301	Reg4
Vapor Shark	10109 Southern Blvd	Royal Palm Beach	FL	33411	26.6827	-80.2056	Reg4
Old Town Vapor Lounge	1797 Old Moultrie Rd	Saint Augustine	FL	32084	29.8686	-81.3265	Reg4
JuSt VaPin ECIG	288 State Rd 312	Saint Augustine	FL	32086	29.8684	-81.319	Reg4
Draggin Vapors	2730 State Road 16	Saint Augustine	FL	32092	29.9225	-81.4172	Reg4
Cloud Saints Vape Shop	3423 13th St	Saint Cloud	FL	34769	28.2476	-81.3076	Reg4
Vapor WAYZ	540 Michigan Estates Cir	Saint Cloud	FL	34769	28.2318	-81.2721	Reg4
GL Vape Depot	55 13th St	Saint Cloud	FL	34769	28.2457	-81.2694	Reg4
Fuzion Vapor	2229 County Rd 210 W	Saint Johns	FL	32259	30.0599	-81.5291	Reg4
Johnny Vapors	650 Central Ave	Saint Petersburg	FL	33701	27.7709	-82.6426	Reg4
Vapor Vault	8424 4th St N	Saint Petersburg	FL	33702	27.849	-82.6391	Reg4
Totally Wicked USA - St. Petersburg Retail Store	8520 4th St N	Saint Petersburg	FL	33702	27.8504	-82.6391	Reg4
St. Pete Vape	6634 Central Ave	Saint Petersburg	FL	33707	27.7707	-82.7295	Reg4
Vapor Road - Tyrone	3334 Tyrone Blvd N	Saint Petersburg	FL	33710	27.8023	-82.7432	Reg4
Vapor Road - Disston	3708 49th St N	Saint Petersburg	FL	33710	27.8059	-82.7004	Reg4
E-Cigs Vapor Heaven	917 Tyrone Blvd	Saint Petersburg	FL	33710	27.7815	-82.7141	Reg4
e-cig Vapor Haven	4831- 34th St S	Saint Petersburg	FL	33711	27.7243	-82.6795	Reg4
Central Ave Vapors	1610 Central Ave	Saint Petersburg	FL	33712	27.7708	-82.6552	Reg4
Vapor Road - St. Pete	1300 34th St N	Saint Petersburg	FL	33713	27.7849	-82.6802	Reg4
Zeus E-Juice Vapor Lounge	3251 Tech Dr	Saint Petersburg	FL	33716	27.8925	-82.6778	Reg4
High Roller E-Cigs and Vapor	2533 S French Ave	Sanford	FL	32773	28.7853	-81.273	Reg4
Vapor And Co	3617 S Orlando Dr	Sanford	FL	32773	28.7597	-81.2855	Reg4
Capital Vapor	2434 Stickney Point Rd	Sarasota	FL	34231	27.2647	-82.5185	Reg4
Sarasota Vaporium	6574 Superior Ave	Sarasota	FL	34231	27.2602	-82.5158	Reg4
Mad Vapor	2940 Beneva Rd	Sarasota	FL	34232	27.3072	-82.4976	Reg4
Vapin Lizards SRQ	5045 Fruitville Rd	Sarasota	FL	34232	27.3386	-82.4686	Reg4
Whole E Smoke, LLC	4243 Bee Ridge Rd	Sarasota	FL	34233	27.2989	-82.4826	Reg4
CITY OF VAPORS	5763 Beneva Rd	Sarasota	FL	34233	27.2702	-82.4975	Reg4
AquaFire Vapors	2066 17th St	Sarasota	FL	34234	27.3522	-82.5291	Reg4
SmokTek	2809 N Tamiami Trl	Sarasota	FL	34234	27.3608	-82.5495	Reg4
Vapor Headz Srq	428 S Washington Blvd	Sarasota	FL	34236	27.3329	-82.5312	Reg4
City Vapor & E-Cig II	2083 Siesta Dr	Sarasota	FL	34239	27.3033	-82.5287	Reg4
The King of Vape	2253 Bee Ridge Rd	Sarasota	FL	34239	27.2992	-82.5244	Reg4
Clean Smoke Vapor Lounge	2325 Bee Ridge Rd	Sarasota	FL	34239	27.2988	-82.519	Reg4
AquaFire Vapors	7608 Lockwood Ridge Rd	Sarasota	FL	34243	27.4043	-82.5063	Reg4
City of Vapors	8321 Lockwood Ridge Rd	Sarasota	FL	34243	27.3917	-82.5035	Reg4
Vapor Fumes Beachside	206 Hwy A1A	Satellite Beach	FL	32937	28.2082	-80.5973	Reg4
Val Halla Vape Lounge	245 Sebastian Blvd	Sebastian	FL	32958	27.8061	-80.4718	Reg4
Seaside Vapors	482 US Highway 1	Sebastian	FL	32958	27.8075	-80.4654	Reg4
Legendary Vapes	217 US Hwy 27 S	Sebring	FL	33870	27.4812	-81.4782	Reg4
Gr8 E Vape	2623 US 27 S	Sebring	FL	33870	27.4718	-81.4499	Reg4
Fully Vaped	3029 US Highway 27 N	Sebring	FL	33870	27.5115	-81.4942	Reg4
Juicy's Vapor Lounge Sebring	3216 US Hwy 27 S	Sebring	FL	33870	27.4702	-81.44	Reg4
Custom Vapors	1005 W US Hwy 92	Seffner	FL	33584	28.0044	-82.2907	Reg4
Lizard Juice	10525 Park Blvd	Seminole	FL	33772	27.8401	-82.7849	Reg4
Galaxy Vapors	9285 Seminole Blvd	Seminole	FL	33772	27.8566	-82.787	Reg4
Pistol Whip Vape	5300 E Silver Springs Blvd	Silver Springs	FL	34488	29.2085	-82.0697	Reg4
Hot Coil Vapes	577 Beville Rd	South Daytona	FL	32119	29.1814	-81.0126	Reg4
Innevape E-Liquids - Spring Hill	2390 Commercial Way	Spring Hill	FL	34606	28.4675	-82.6193	Reg4
CNR Vapors	6143 Deltona Blvd	Spring Hill	FL	34606	28.5191	-82.5634	Reg4
The E Vape Company	12466 Spring Hill Dr	Spring Hill	FL	34609	28.4647	-82.5156	Reg4
All Access Vapor Spring Hill	140 Mariner Blvd	Spring Hill	FL	34609	28.4354	-82.5485	Reg4
Electroncig	14315 Spring Hill Dr	Spring Hill	FL	34609	28.4759	-82.4904	Reg4
Vapor Emporium	2103 Mariner Blvd	Spring Hill	FL	34609	28.4629	-82.5413	Reg4
House Of Clouds	5168 Mariner Blvd	Spring Hill	FL	34609	28.5025	-82.5235	Reg4
DownSouth Vapors	4517 Old Canoe Creek Rd	St Cloud	FL	34769	28.2495	-81.3168	Reg4
Red Beard's Vapor Lounge	2610 Route 1	St. Augustine	FL	32086	29.8483	-81.3225	Reg4
Coastline Vapor of Stuart	1596-B SE Federal Hwy	Stuart	FL	34994	27.1835	-80.2434	Reg4
Blow N Out Vapor	2323 NW Federal Hwy	Stuart	FL	34994	27.2337	-80.2673	Reg4
Vapor Shark	2860 NW Federal Hwy	Stuart	FL	34994	27.2398	-80.2707	Reg4
Everything Zin	3315 SE Federal Hwy	Stuart	FL	34997	27.1612	-80.224	Reg4
441 Vapors	16850 S US Hwy 441	Summerfield	FL	34491	28.9764	-81.9822	Reg4
VaporTech USA	2756 North University Dr	Sunrise	FL	33322	26.1584	-80.257	Reg4
Modmother Vapors	12558 W Sunrise Blvd	Sunrise	FL	33323	26.1457	-80.3163	Reg4
Vaporfi	12801 W Sunrise Blvd 1111	Sunrise	FL	33323	26.1461	-80.3247	Reg4
Vapor Life	137 NW 136th Ave	Sunrise	FL	33325	26.1203	-80.3303	Reg4
The Electric Alternative E-Cig Shop	1457-7 Old St Augustine Rd	Tallahassee	FL	32301	30.4336	-84.2551	Reg4
Tallahassee Vap	1500 Apalachee Pkwy	Tallahassee	FL	32301	30.4359	-84.253	Reg4
South Georgia Vapor	900 Capital Cir SE	Tallahassee	FL	32301	30.4358	-84.2272	Reg4
South Georgia Vapor	1999 N Monroe St	Tallahassee	FL	32303	30.4677	-84.2849	Reg4
Honest Living Vape Shop	2620 W Tennessee St #1	Tallahassee	FL	32304	30.4524	-84.3353	Reg4
Just Vapin DBA Premier Vapor	5113-4 Capital Cir SW	Tallahassee	FL	32305	30.3763	-84.2887	Reg4
Vape On Tallahassee	2784 Capital Cir NE	Tallahassee	FL	32308	30.4906	-84.2419	Reg4
Southern Premier Vapor	2819 Mahan Dr	Tallahassee	FL	32308	30.4588	-84.2302	Reg4
Just Vapin' Premier Vapor and Lounge	2750 Capital Cir NE	Tallahassee	FL	32309	30.4893	-84.2406	Reg4
Vape Haven	6265 Old Water Oak Rd	Tallahassee	FL	32312	30.5519	-84.2239	Reg4
Empire Mods South	6301 W Commercial Blvd	Tamarac	FL	33319	26.1943	-80.235	Reg4
Igreenvape Premium E-Cigarettes	800 N Franklin St	Tampa	FL	33602	27.9508	-82.4594	Reg4
Purely Vapor Kennedy	4323 W Kennedy Blvd	Tampa	FL	33609	27.9451	-82.5172	Reg4
Lizard Juice	4555 W Kennedy Blvd	Tampa	FL	33609	27.9446	-82.5228	Reg4
Blast Vape	4709 Oak Fair Blvd	Tampa	FL	33610	27.9905	-82.3546	Reg4
Vapor Rising	12943 N Florida Ave	Tampa	FL	33612	28.0648	-82.4591	Reg4
Vape Dojo	1516 E Fowler Ave	Tampa	FL	33612	28.0552	-82.4418	Reg4
Twist Vapor Cafe	14937 Bruce B Downs Blvd	Tampa	FL	33613	28.0833	-82.4121	Reg4
Modern Vapor	3301 W Waters Ave	Tampa	FL	33614	28.0083	-82.4841	Reg4
Purely Vapor	8130 W Waters Ave	Tampa	FL	33615	28.0255	-82.5713	Reg4
Cloud District Vape	8480 W Hillsborough Ave	Tampa	FL	33615	27.9955	-82.5796	Reg4
South Tampa Vape	5809 S Dale Mabry Hwy	Tampa	FL	33616	27.8826	-82.5067	Reg4
Kings of Vapor	6406 E Fowler Ave	Tampa	FL	33617	28.0548	-82.3812	Reg4
Twist Vapor Cafe	10424 N Dale Mabry Hwy	Tampa	FL	33618	28.045	-82.5048	Reg4
VaporFi	14380 B N Dale Mabry Hwy	Tampa	FL	33618	28.0788	-82.5071	Reg4
We Just Vape	5373 Ehrlich Rd	Tampa	FL	33625	28.0838	-82.5437	Reg4
DRIP Vapor, Brew & Kratom Tea Bar	6164 Gunn Hwy	Tampa	FL	33625	28.0639	-82.5509	Reg4
VaporFi	8021 Citrus Park Town Center Mall	Tampa	FL	33625	28.07	-82.5752	Reg4
Tampa Vapor	1515 S Dale Mabry Hwy	Tampa	FL	33629	27.9296	-82.5061	Reg4
Vapor Adventures	7032 W Waters Ave	Tampa	FL	33634	28.0256	-82.5599	Reg4
Mystify Vapor	11246 W Hillsborough Ave	Tampa	FL	33635	28.0115	-82.6101	Reg4
Vapor Rising Inc	12807 W Hillsborough Ave	Tampa	FL	33635	28.0296	-82.6376	Reg4
Vapor and Company	13851 W Hillsborough Ave	Tampa	FL	33635	28.0333	-82.6456	Reg4
Florida Vapor Company	2054 Gulf To Bay Blvd	Tampa Bay	FL	33765	27.9609	-82.7521	Reg4
All Access Vapor Palm Harbor	34934 US Hwy 19 N	Tampa Bay	FL	34684	27.9924	-82.4389	Reg4
The Vapers Depot Tarpon Springs	40417 US Highway 19 N	Tarpon Springs	FL	34689	28.1395	-82.7403	Reg4
Acme Vapor	719 S Pinellas Ave	Tarpon Springs	FL	34689	28.1401	-82.7566	Reg4
Premier Vapor & Lounge	436 E Burleigh Blvd	Tavares	FL	32778	28.8174	-81.7246	Reg4
Pelican Vapor	91296 Overseas Hwy	Tavernier	FL	33070	25.0061	-80.5233	Reg4
Kings Of Vapor	6406 E Fowler Ave	Temple Terrace	FL	33617	28.0544	-82.3815	Reg4
Freedom Vapes	38436 FL-19	Umatilla	FL	32784	28.9088	-81.6781	Reg4
Val P Vapor LLC	100 S John Sims Pkwy	Valparaiso	FL	32580	30.5101	-86.4936	Reg4
The Vape Arcade	3110 Fl-60	Valrico	FL	33596	27.938	-82.2311	Reg4
VapRZone	448 N US 41 Byp	Venice	FL	34285	27.1059	-82.4354	Reg4
The King of Vape	2252 Tamiami Trl S	Venice	FL	34293	27.0514	-82.409	Reg4
Cloud House Vapor	953 Old Dixie Hwy	Vero Beach	FL	32960	27.6195	-80.393	Reg4
The Vape Shop	1170 Oslo Rd	Vero Beach	FL	32962	27.5871	-80.3967	Reg4
Southernmost Vapor	2016 S US 1	Vero Beach	FL	32962	27.5652	-80.37	Reg4
Sandbar Vapor Lounge	5445 20th St	Vero Beach	FL	32966	27.6382	-80.4414	Reg4
Exotic Vapes	13833 Wellington Trace	Wellington	FL	33414	26.6631	-80.2662	Reg4
E Vapor Squad	13860 Wellington Trace	Wellington	FL	33414	26.6598	-80.2663	Reg4
Urban Vapor	170 S State Rd 7	Wellington	FL	33414	26.678	-80.2008	Reg4
Vapors Wesley Chapel	2320 Willow Oak Dr	Wesley Chapel	FL	33544	28.1905	-82.3774	Reg4
Octane Vapes	27423 Wesley Chapel Blvd	Wesley Chapel	FL	33544	28.2386	-82.3623	Reg4
Vapor Unlimited	32733 Eiland Blvd	Wesley Chapel	FL	33544	28.2201	-82.2471	Reg4
Pure Electronic Cigs	225 Palm Bay Rd NE	West Melbourne	FL	32904	28.0375	-80.6635	Reg4
Forum Vapes & More	1691-B Forum Pl	West Palm Beach	FL	33401	26.7259	-80.0841	Reg4
E Vapor Spot	1751 Palm Beach Lakes Blvd	West Palm Beach	FL	33401	26.7252	-80.0871	Reg4
Downtown Vapes	420 Clematis St	West Palm Beach	FL	33401	26.7131	-80.0544	Reg4
Vapesutra	2930 Forest Hill Blvd	West Palm Beach	FL	33407	26.6506	-80.087	Reg4
E Vapor Squad	1095 N Miltary Trl	West Palm Beach	FL	33409	26.6933	-80.112	Reg4
Vapor Depot USA	1270 N Military Trl	West Palm Beach	FL	33409	26.6959	-80.1106	Reg4
The Village Vapor Company	931 Village Blvd	West Palm Beach	FL	33409	26.7157	-80.1014	Reg4
E Vapor Squad	11701 Lake Victoria Gardens Av	West Palm Beach	FL	33410	26.849	-80.0937	Reg4
Vapor Shark	10109 Southern Blvd	West Palm Beach	FL	33411	26.6827	-80.2056	Reg4
Vapor Life	4611 Okeechobee Blvd	West Palm Beach	FL	33417	26.7078	-80.1134	Reg4
Urban Vapor	4734 Okeechobee Blvd	West Palm Beach	FL	33417	26.7068	-80.115	Reg4
My Vape Room	13385 W Colonial Dr	Winter Garden	FL	34787	28.5513	-81.5812	Reg4
Winter Garden E Cigs	13750 W Colonial Dr	Winter Garden	FL	34787	28.5494	-81.5895	Reg4
Uprising Vapor	15502 Stoneybrook W Pkwy	Winter Garden	FL	34787	28.5166	-81.619	Reg4
Ohm Life Vapor Co.	11 5th St NW	Winter Haven	FL	33881	28.0239	-81.732	Reg4
Rings of Vapor	700 6th St NW	Winter Haven	FL	33881	28.0286	-81.7327	Reg4
Moon Mountain Vapor Cafe	3054 Cypress Gardens Rd	Winter Haven	FL	33884	27.9965	-81.6848	Reg4
ECigs Source	1805 E Winter Park Rd	Winter Park	FL	32789	28.5682	-81.3459	Reg4
iSmoke - East Orlando	114 S Semoran Blvd	Winter Park	FL	32792	28.5961	-81.3081	Reg4
Wicked Park Vapors	1555 Semoran Blvd	Winter Park	FL	32792	28.6233	-81.3156	Reg4
Lovejoy Vapor	495 N Semoran Blvd	Winter Park	FL	32792	28.6041	-81.306	Reg4
Innevape E-Liquids - Winter Park	7616 University Blvd	Winter Park	FL	32792	28.5961	-81.2847	Reg4
Vapor Unlimited	7304 Gall Blvd	Zephyrhills	FL	33541	28.2636	-82.1868	Reg4
Vape Life	3265 Cobb Pkwy NW	Acworth	GA	30101	33.9338	-84.7258	Reg4
Vape Rings	3330 Cobb Pkwy	Acworth	GA	30101	34.036	-84.677	Reg4
Peachtree Vapor Acworth	6199 Highway 92	Acworth	GA	30102	34.0899	-84.5855	Reg4
Prestige Vapor	6103 Joe Frank Harris Pkwy NW	Adairsville	GA	30103	34.3769	-84.9323	Reg4
Good Life Vapor	118 Philema Rd	Albany	GA	31701	31.6093	-84.1531	Reg4
Venum Vapur	2516 Dawson Rd	Albany	GA	31707	31.6101	-84.2126	Reg4
Juana Vape	2734 Ledo Rd	Albany	GA	31707	31.6225	-84.2071	Reg4
Good Life Vapor Northwest	2709 Gillionville Rd	Albany	GA	31721	31.5863	-84.221	Reg4
Odysseus Vapor	5155 Atlanta Hwy	Alpharetta	GA	30004	34.1558	-84.2457	Reg4
Watercloud Vapor Company	3710 Old Milton Pkwy	Alpharetta	GA	30005	34.0643	-84.2516	Reg4
Big Bang Vape Co.	800 N Main St	Alpharetta	GA	30009	34.0929	-84.2827	Reg4
Peachtree Vapor Roswell	2880 Holcomb Bridge Rd	Alpharetta	GA	30022	33.9904	-84.2763	Reg4
Good Life Vapor	1206 Crawford St	Americus	GA	31709	32.0753	-84.217	Reg4
Vape Dynamiks	156 College Ave	Athens	GA	30601	33.9583	-83.3751	Reg4
Voodoo Vapes	4375 Lexington Rd	Athens	GA	30605	33.934	-83.3095	Reg4
Victorious Vapors	1021 Pkwy Blvd	Athens	GA	30606	33.9223	-83.4417	Reg4
Tactical Vape	3690 Atlanta Hwy	Athens	GA	30606	33.9414	-83.4642	Reg4
Vape Atlanta	1083 Euclid Ave NE	Atlanta	GA	30307	33.7631	-84.3515	Reg4
Vape 911	539 10th St	Atlanta	GA	30318	33.7816	-84.405	Reg4
Vaperite	2350 Cheshire Bridge Rd	Atlanta	GA	30324	33.8194	-84.3518	Reg4
DZ Vapor Shop	3754 Buford Hwy NE	Atlanta	GA	30329	33.855	-84.3166	Reg4
Vaporfi	1881 Chamblee Tucker Rd	Atlanta	GA	30341	33.8888	-84.3097	Reg4
Vape Central	3350 Chamblee Tucker Rd	Atlanta	GA	30341	33.8866	-84.256	Reg4
Big Bang Vape Co.	8610 Roswell Rd	Atlanta	GA	30350	33.9911	-84.3529	Reg4
Vapor planet	2625 Dean's Bridge Rd	Augusta	GA	30906	33.4402	-82.023	Reg4
Crazy Vapors	123 Davis Rd	Augusta	GA	30907	33.5085	-82.0842	Reg4
Vape Frog	206 S Belair Rd	Augusta	GA	30907	33.4957	-82.1375	Reg4
Victorious Vapors	248 Bobby Jones Expy	Augusta	GA	30907	33.505	-82.0894	Reg4
Vapor Hut	1127 Agerton Ln	Augusta	GA	30909	33.4883	-82.0789	Reg4
Bentley Bros Vape Co	2825 Washington Rd	Augusta	GA	30909	33.5115	-82.0328	Reg4
Vaposeum	3635 Walton Way Extension	Augusta	GA	30909	33.4916	-82.0747	Reg4
Madvapes	4003 Harper Franklin Ave	Augusta	GA	30909	33.4495	-82.1141	Reg4
Madvapes Augusta	4103 Madeline Dr	Augusta	GA	30909	33.4498	-82.1165	Reg4
The V8P Shop	223 S Simms St	Bainbridge	GA	39817	30.9042	-84.5612	Reg4
Victory Electronic Cigarettes	1880 Airport Dr	Ballground	GA	30107	34.3105	-84.4209	Reg4
Aloe Vapors	1329 Hatch Parkway North b	Baxley	GA	31513	31.7969	-82.3516	Reg4
Southern Steam Vapes	3343 US Highway 84	Blackshear	GA	31516	31.299	-82.2479	Reg4
[truncated: 5,476 more rows]
